# Supplementary material for: Astrocytic pyruvate dehydrogenase kinase-2 is involved in hypothalamic inflammation in mouse models of diabetes
Source: Nat Commun. 2020 Nov 20;11:5906. doi: 10.1038/s41467-020-19576-1 (PMC7680139; doi:10.1038/s41467-020-19576-1)
Supplement: Supplementary file 3 — Source Data [file 41467_2020_19576_MOESM3_ESM.xlsx]

## Sheet: Fig. 1
	Fig. 1 a
		Pdk1							Pdk2							Pdk3							Pdk4
		Control	1 w	2 w	3 w	6 w			Control	1 w	2 w	3 w	6 w			Control	1 w	2 w	3 w	6 w			Control	1 w	2 w	3 w	6 w
	n1	1.06	0.97	1.53	1.31	1.65			1.2	2.15	2.75	3.16	2.51			0.87	1.01	1.03	0.79	1.03			0.98	1.51	0.8	1.12	1.58
	n2	1.06	1.32	0.98	0.8	1.37			0.95	2.68	3.21	2.58	1.96			1.11	0.89	1.09	0.97	0.79			1.11	1	1.15	1.31	1.47
	n3	0.89	1.05	1.4	1.5	1.33			0.93	2.35	1.71	3.05	3.33			1.03	1.15	1.16	1.28	1.14			0.92	1.02	1.44	1.33	0.85
	Avg.	1.00333	1.11333	1.30333	1.20333	1.45			1.02667	2.39333	2.55667	2.93	2.6			1.00333	1.01667	1.09333	1.01333	0.986667			1.00333	1.17667	1.13	1.25333	1.3
	STD	0.0981495	0.183394	0.28746	0.361985	0.174356			0.150444	0.267644	0.768462	0.308058	0.68942			0.122202	0.130128	0.0650641	0.247857	0.178979			0.0971253	0.288848	0.320468	0.115902	0.393573
	SEM	0.0567338	0.106008	0.166162	0.20924	0.100784			0.0869617	0.154708	0.444197	0.178068	0.398509			0.070637	0.0752186	0.0376093	0.14327	0.103456			0.0561418	0.166964	0.185242	0.0669955	0.227499
	One-way ANOVA
	Pdk1								Pdk2							Pdk3							Pdk4
	Tukey's multiple comparisons test	Mean Diff.	95.00% CI of diff.	Significant?	Summary	Adjusted P Value			Tukey's multiple comparisons test	Mean Diff.	95.00% CI of diff.	Significant?	Summary	Adjusted P Value		Tukey's multiple comparisons test	Mean Diff.	95.00% CI of diff.	Significant?	Summary	Adjusted P Value		Tukey's multiple comparisons test	Mean Diff.	95.00% CI of diff.	Significant?	Summary	Adjusted P Value
	Control vs. 1 w	-0.11	-0.7542 to 0.5342	No	ns	0.9778			Control vs. 1 w	-1.367	-2.713 to -0.02040	Yes	*	0.0463		Control vs. 1 w	-0.01333	-0.4459 to 0.4192	No	ns	>0.9999		Control vs. 1 w	-0.1733	-0.8983 to 0.5516	No	ns	0.9287
	Control vs. 2 w	-0.3	-0.9442 to 0.3442	No	ns	0.5662			Control vs. 2 w	-1.53	-2.876 to -0.1837	Yes	*	0.0249		Control vs. 2 w	-0.09	-0.5226 to 0.3426	No	ns	0.9554		Control vs. 2 w	-0.1267	-0.8516 to 0.5983	No	ns	0.9759
	Control vs. 3 w	-0.2	-0.8442 to 0.4442	No	ns	0.8399			Control vs. 3 w	-1.903	-3.250 to -0.5571	Yes	**	<0.01		Control vs. 3 w	-0.01	-0.4426 to 0.4226	No	ns	>0.9999		Control vs. 3 w	-0.25	-0.9749 to 0.4749	No	ns	0.7855
	Control vs. 6 w	-0.4467	-1.091 to 0.1975	No	ns	0.2272			Control vs. 6 w	-1.573	-2.920 to -0.2271	Yes	*	0.0212		Control vs. 6 w	0.01667	-0.4159 to 0.4492	No	ns	>0.9999		Control vs. 6 w	-0.2967	-1.022 to 0.4283	No	ns	0.6711
	1 w vs. 2 w	-0.19	-0.8342 to 0.4542	No	ns	0.8623			1 w vs. 2 w	-0.1633	-1.510 to 1.183	No	ns	0.9938		1 w vs. 2 w	-0.07667	-0.5092 to 0.3559	No	ns	0.9746		1 w vs. 2 w	0.04667	-0.6783 to 0.7716	No	ns	0.9995
	1 w vs. 3 w	-0.09	-0.7342 to 0.5542	No	ns	0.9894			1 w vs. 3 w	-0.5367	-1.883 to 0.8096	No	ns	0.6907		1 w vs. 3 w	0.003333	-0.4292 to 0.4359	No	ns	>0.9999		1 w vs. 3 w	-0.07667	-0.8016 to 0.6483	No	ns	0.9963
	1 w vs. 6 w	-0.3367	-0.9808 to 0.3075	No	ns	0.4645			1 w vs. 6 w	-0.2067	-1.553 to 1.140	No	ns	0.9849		1 w vs. 6 w	0.03	-0.4026 to 0.4626	No	ns	0.9993		1 w vs. 6 w	-0.1233	-0.8483 to 0.6016	No	ns	0.9781
	2 w vs. 3 w	0.1	-0.5442 to 0.7442	No	ns	0.9843			2 w vs. 3 w	-0.3733	-1.720 to 0.9729	No	ns	0.8857		2 w vs. 3 w	0.08	-0.3526 to 0.5126	No	ns	0.9704		2 w vs. 3 w	-0.1233	-0.8483 to 0.6016	No	ns	0.9781
	2 w vs. 6 w	-0.1467	-0.7908 to 0.4975	No	ns	0.9394			2 w vs. 6 w	-0.04333	-1.390 to 1.303	No	ns	>0.9999		2 w vs. 6 w	0.1067	-0.3259 to 0.5392	No	ns	0.9212		2 w vs. 6 w	-0.17	-0.8949 to 0.5549	No	ns	0.9331
	3 w vs. 6 w	-0.2467	-0.8908 to 0.3975	No	ns	0.7192			3 w vs. 6 w	0.33	-1.016 to 1.676	No	ns	0.9227		3 w vs. 6 w	0.02667	-0.4059 to 0.4592	No	ns	0.9996		3 w vs. 6 w	-0.04667	-0.7716 to 0.6783	No	ns	0.9995
	Fig. 1 b
		PDK2			p-S293-PDH			p-S300-PDH			PDH-E1
		Control	STZ		Control	STZ		Control	STZ		Control	STZ
	n1	0.9609	1.6223		0.5981	2.8458		0.7641	4.5515		1.00852	0.87663
	n2	1.2814	1.876		0.9705	2.873		0.9634	5.3773		1.00429	0.88911
	n3	0.7545	2.7482		1.4314	2.338		1.2725	5.2678		0.98719	1.16458
	Avg.	0.998933	2.08217		1	2.6856		1	5.06553		1	0.976773
	STD	0.265501	0.590585		0.417433	0.301337		0.256169	0.44852		0.0112936	0.162765
	SEM	0.153469	0.341379		0.24129	0.174184		0.148074	0.25926		0.00652809	0.0940838
	Unpaired t test
		PDK2			p-S293-PDH			p-S300-PDH			PDH-E1
		Control vs STZ			Control vs STZ			Control vs STZ			Control vs STZ
		P value	0.0442		P value	<0.01		P value	<0.001		P value	0.8174
		P value summary	*		P value summary	**		P value summary	***		P value summary	ns
		Significantly different (P < 0.05)?	Yes		Significantly different (P < 0.05)?	Yes		Significantly different (P < 0.05)?	Yes		Significantly different (P < 0.05)?	No
		One- or two-tailed P value?	Two-tailed		One- or two-tailed P value?	Two-tailed		One- or two-tailed P value?	Two-tailed		One- or two-tailed P value?	Two-tailed
		t, df	t=2.898, df=4		t, df	t=5.671, df=4		t, df	t=13.63, df=4		t, df	t=0.2466, df=4
	Fig. 1 c
		Not co-localized with PDK2			Co-localized with PDK2				Pearson's coefficients
		Control	STZ		Control	STZ			Control	STZ
	n1	100	24.0506		0	75.9494			0.01	0.36
	n2	100	35.3846		0	64.6154			0.05	0.32
	n3	94.7368	32.0988		5.26316	67.9012			0.03	0.55
	n4	95.2381	22.3881		4.7619	77.6119			0.03	0.46
	n5	100	19.6429		0	80.3571			0.03	0.45
	Avg.	97.995	26.713		2.00501	73.287			0.03	0.428
	STD	2.75119	6.7079		2.75119	6.70789			0.0141421	0.0903881
	SEM	1.22821	2.9946		1.22821	2.99459			0.00631345	0.0403518
	Two-way ANOVA								Unpaired t test
		Tukey's multiple comparisons test	Mean Diff.	95.00% CI of diff.	Significant?	Summary	Adjusted P Value			PDK2 in GFAP+ astrocytes
		Control:Not co-localized with PDK2 vs. Control:Co-localized with PDK2	95.99	86.71 to 105.3	Yes	***	<0.001			Control vs STZ
		Control:Not co-localized with PDK2 vs. STZ:Not co-localized with PDK2	71.28	62.01 to 80.56	Yes	***	<0.001			P value	<0.001
		Control:Not co-localized with PDK2 vs. STZ:Co-localized with PDK2	24.71	15.43 to 33.98	Yes	***	<0.001			P value summary	***
		Control:Co-localized with PDK2 vs. STZ:Not co-localized with PDK2	-24.71	-33.98 to -15.43	Yes	***	<0.001			Significantly different (P < 0.05)?	Yes
		Control:Co-localized with PDK2 vs. STZ:Co-localized with PDK2	-71.28	-80.56 to -62.01	Yes	***	<0.001			One- or two-tailed P value?	Two-tailed
		STZ:Not co-localized with PDK2 vs. STZ:Co-localized with PDK2	-46.57	-55.85 to -37.30	Yes	***	<0.001			t, df	t=9.179, df=8
	Fig. 1 d
		Not co-localized with PDK2			Co-localized with PDK2				Pearson's coefficients
		Control	STZ		Control	STZ			Control	STZ
	n1	64.68	60.2222		37.32	41.7778			0.21	0.48
	n2	66.8798	47.3271		34.1202	52.6729			0.1	0.62
	n3	62.92	38.3233		37.08	59.6767			0.16	0.75
	n4	78.9735	51.6129		21.0265	48.3871			0.25	0.62
	n5	75.8474	73.8532		24.1526	26.1468			0.2	0.52
	Avg.	69.8601	54.2678		30.7399	45.7322			0.184	0.598
	STD	7.12008	13.4953		7.62666	12.7367			0.0568331	0.104976
	SEM	3.17861	6.02468		3.40476	5.68603			0.0253719	0.0468644
	Two-way ANOVA								Unpaired t test
		Tukey's multiple comparisons test	Mean Diff.	95.00% CI of diff.	Significant?	Summary	Adjusted P Value			βIII-tubulin+ neurons
		Control:Not co-localized with PDK2 vs. Control:Co-localized with PDK2	39.12	19.35 to 58.89	Yes	**	<0.01			Control vs STZ
		Control:Not co-localized with PDK2 vs. STZ:Not co-localized with PDK2	16.39	-3.377 to 36.16	Yes	*	<0.05			P value	<0.001
		Control:Not co-localized with PDK2 vs. STZ:Co-localized with PDK2	23.33	3.558 to 43.10	Yes	*	<0.05			P value summary	***
		Control:Co-localized with PDK2 vs. STZ:Not co-localized with PDK2	-22.73	-42.50 to -2.958	Yes	ns	<0.001			Significantly different (P < 0.05)?	Yes
		Control:Co-localized with PDK2 vs. STZ:Co-localized with PDK2	-15.79	-35.56 to 3.977	Yes	ns	<0.001			One- or two-tailed P value?	Two-tailed
		STZ:Not co-localized with PDK2 vs. STZ:Co-localized with PDK2	6.936	-12.83 to 26.71	No	*	<0.05			t, df	t=8.101, df=8
	Fig. 1 E
		Not co-localized with PDK2			Co-localized with PDK2				Pearson's coefficients
		Control	STZ		Control	STZ			Control	STZ
	n1	100	100		0	0			0.01	0.01
	n2	100	100		0	0			0.01	0.01
	n3	100	100		0	0			0.05	0.01
	n4	100	100		0	0			0.01	0.1
	n5	100	100		0	0			0.05	0.05
	Avg.	100	100		0	0			0.026	0.036
	STD	0	0		0	0			0.0219089	0.0397492
	SEM	0	0		0	0			0.00978076	0.0177452
	Two-way ANOVA								Unpaired t test
		Tukey's multiple comparisons test	Mean Diff.	95.00% CI of diff.	Significant?	Summary	Adjusted P Value			βIII-tubulin+ neurons
		Control:Not co-localized with PDK2 vs. Control:Co-localized with PDK2	100	82.20 to 116.9	Yes	***	<0.001			Control vs STZ
		Control:Not co-localized with PDK2 vs. STZ:Not co-localized with PDK2	0	28.94 to 63.69	No	ns	>0.9999			P value	0.6355
		Control:Not co-localized with PDK2 vs. STZ:Co-localized with PDK2	100	35.88 to 70.63	Yes	***	<0.001			P value summary	ns
		Control:Co-localized with PDK2 vs. STZ:Not co-localized with PDK2	-100	-70.63 to -35.88	Yes	***	<0.001			Significantly different (P < 0.05)?	No
		Control:Co-localized with PDK2 vs. STZ:Co-localized with PDK2	0	-63.69 to -28.94	No	ns	>0.9999			One- or two-tailed P value?	Two-tailed
		STZ:Not co-localized with PDK2 vs. STZ:Co-localized with PDK2	100	-10.44 to 24.31	Yes	***	<0.001			t, df	t=0.4927, df=8

## Sheet: Fig. 2
	Fig. 2 a
		GFAP	Hypotalamus							GFAP	ARC							GFAP	PVN
		WT+Control	WT+STZ	KO+Control	KO+STZ					WT+Control	WT+STZ	KO+Control	KO+STZ					WT+Control	WT+STZ	KO+Control	KO+STZ
	n1	1.04376	1.85385	0.492308	1.33462					0.927982	2.47798	0.229817	1.75046					1.3295	2.51043	1.25935	2.78525
	n2	1.06902	1.84658	0.901709	1.15962					0.979817	2.90872	0.67156	1.39404					1.12806	3.36007	1.38993	2.7813
	n3	1.3459	1.40321	0.706838	1.56816					1.08486	2.55092	1.03119	2.21972					0.850719	4.15899	0.808633	1.5482
	n4	0.67735	1.70385	0.90812	1.05983					0.916514	2.60367	1.17798	1.80872					0.718705	3.48058	1.28345	2.13777
	n5	0.880342	1.97222	1.01496	1.3312					1.10257	3.12982	1.08073	1.39587					0.966547	3.17374	1.32698	2.89317
	n6			1.11752								1.19908								1.19908
	Avg.	1.00327	1.75594	0.856909	1.29068					1.00235	2.73422	0.898394	1.71376					0.998705	3.33676	1.21124	2.42914
	STD	0.247331	0.218926	0.224937	0.194318					0.0869747	0.275339	0.378924	0.342651					0.238479	0.593019	0.20741	0.575999
	SEM	0.110416	0.097735	0.091811	0.0867493					0.038828	0.122919	0.154663	0.152969					0.106464	0.264741	0.0846571	0.257142
		Two-way ANOVA
		Tukey's multiple comparisons test	Mean Diff.	95.00% CI of diff.	Significant?	Summary	Adjusted P Value			Tukey's multiple comparisons test	Mean Diff.	95.00% CI of diff.	Significant?	Summary	Adjusted P Value			Tukey's multiple comparisons test	Mean Diff.	95.00% CI of diff.	Significant?	Summary	Adjusted P Value
		Control:WT vs. Control:KO	0.0759	-0.2730 to 0.4248	No	ns	0.9248			Control:WT vs. Control:KO	0.09995	-0.4295 to 0.6295	No	ns	0.9489			Control:WT vs. Control:KO	-0.2125	-0.9566 to 0.5315	No	ns	0.848
		Control:WT vs. STZ:WT	-0.8231	-1.187 to -0.4588	Yes	***	<0.001			Control:WT vs. STZ:WT	-1.736	-2.289 to -1.183	Yes	***	<0.001			Control:WT vs. STZ:WT	-2.338	-3.115 to -1.561	Yes	***	<0.001
		Control:WT vs. STZ:KO	-0.3579	-0.7222 to 0.006494	No	ns	0.0552			Control:WT vs. STZ:KO	-0.7154	-1.268 to -0.1624	Yes	**	<0.001			Control:WT vs. STZ:KO	-1.43	-2.208 to -0.6533	Yes	***	0.0004
		Control:KO vs. STZ:WT	-0.899	-1.248 to -0.5502	Yes	***	<0.001			Control:KO vs. STZ:WT	-1.836	-2.365 to -1.306	Yes	***	<0.001			Control:KO vs. STZ:WT	-2.126	-2.870 to -1.382	Yes	***	<0.001
		Control:KO vs. STZ:KO	-0.4338	-0.7826 to -0.08492	Yes	*	0.0123			Control:KO vs. STZ:KO	-0.8154	-1.345 to -0.2859	Yes	**	<0.001			Control:KO vs. STZ:KO	-1.218	-1.962 to -0.4739	Yes	**	<0.001
		STZ:WT vs. STZ:KO	0.4653	0.1009 to 0.8296	Yes	*	0.0101			STZ:WT vs. STZ:KO	1.02	0.4674 to 1.574	Yes	***	0.0003			STZ:WT vs. STZ:KO	0.9076	0.1305 to 1.685	Yes	*	0.0192
	Fig. 2 b
		Iba-1	Hypotalamus							Iba-1	ARC							Iba-1	PVN
		WT+Control	WT+STZ	KO+Control	KO+STZ					WT+Control	WT+STZ	KO+Control	KO+STZ					WT+Control	WT+STZ	KO+Control	KO+STZ
	n1	0.852132	2.11691	0.847059	1.54265					1.08038	2.58015	0.930789	1.10204					1.17379	2.19465	1.10094	2.43491
	n2	0.987132	1.97243	0.869485	1.99522					1.0084	3.21985	1.18524	2.46768					1.1084	2.93742	1.21509	2.43145
	n3	1.20993	2.70772	1.34338	1.8386					0.908142	3.79008	0.856234	1.67888					0.908142	3.63585	0.706918	1.98239
	n4	0.880221	2.34007	1.10294	1.82353					0.705165	3.90967	1.10051	2.12621					0.795165	3.04277	0.996226	1.86887
	n5	1.0636	2.04522	0.977574	1.5886					1.01832	2.09567	0.958015	2.53562					1.01832	2.77453	1.16006	2.52924
	n6			1.19908								1.19908								1.09908
	Avg.	0.998603	2.23647	1.02809	1.75772					0.944081	3.19669	0.990755	1.74953					1.00076	2.91704	1.04639	2.24937
	STD	0.145329	0.297238	0.194863	0.188505					0.147137	0.778335	0.133649	0.597788					0.152218	0.518426	0.200973	0.300818
	SEM	0.064879	0.132695	0.0795358	0.084154					0.0656864	0.347471	0.0545508	0.26687					0.0679544	0.23144	0.0820298	0.134294
		Two-way ANOVA
		Tukey's multiple comparisons test	Mean Diff.	95.00% CI of diff.	Significant?	Summary	Adjusted P Value			Tukey's multiple comparisons test	Mean Diff.	95.00% CI of diff.	Significant?	Summary	Adjusted P Value			Tukey's multiple comparisons test	Mean Diff.	95.00% CI of diff.	Significant?	Summary	Adjusted P Value
		Control:WT vs. Control:KO	-0.05798	-0.4436 to 0.3276	No	ns	0.973			Control:WT vs. Control:KO	-0.03755	-0.8775 to 0.8024	No	ns	0.9992			Control:WT vs. Control:KO	-0.04752	-0.6263 to 0.5313	No	ns	0.9953
		Control:WT vs. STZ:WT	-1.238	-1.641 to -0.8351	Yes	***	<0.001			Control:WT vs. STZ:WT	-2.118	-2.996 to -1.241	Yes	***	<0.001			Control:WT vs. STZ:WT	-1.918	-2.523 to -1.314	Yes	***	<0.001
		Control:WT vs. STZ:KO	-0.7591	-1.162 to -0.3563	Yes	***	0.0003			Control:WT vs. STZ:KO	-0.9813	-1.859 to -0.1041	Yes	*	0.0255			Control:WT vs. STZ:KO	-1.251	-1.855 to -0.6460	Yes	***	<0.001
		Control:KO vs. STZ:WT	-1.18	-1.566 to -0.7943	Yes	***	<0.001			Control:KO vs. STZ:WT	-2.081	-2.921 to -1.241	Yes	***	<0.001			Control:KO vs. STZ:WT	-1.871	-2.449 to -1.292	Yes	***	<0.001
		Control:KO vs. STZ:KO	-0.7011	-1.087 to -0.3155	Yes	***	0.0004			Control:KO vs. STZ:KO	-0.9438	-1.784 to -0.1039	Yes	*	0.0248			Control:KO vs. STZ:KO	-1.203	-1.782 to -0.6242	Yes	***	<0.001
		STZ:WT vs. STZ:KO	0.4788	0.07598 to 0.8815	Yes	*	0.017			STZ:WT vs. STZ:KO	1.137	0.2597 to 2.014	Yes	**	<0.001			STZ:WT vs. STZ:KO	0.6677	0.06312 to 1.272	Yes	*	0.0277
	Fig. 2 c
		Tnf-α								Il-1β								Il-6
		WT+Control	WT+STZ	KO+Control	KO+STZ					WT+Control	WT+STZ	KO+Control	KO+STZ					WT+Control	WT+STZ	KO+Control	KO+STZ
	n1	0.86	5.32	1.15	3.08					0.79	4.68	1.12	3.06					0.95	4.22	1.11	1.85
	n2	0.82	4.06	1.05	3.53					0.93	5.71	1.08	2.57					0.69	4.46	1.29	2.06
	n3	1.31	4.42	0.88	2.65					1.27	5.34	1.08	3.41					1.35	3.21	0.86	1.73
	Avg.	0.996667	4.6	1.02667	3.08667					0.996667	5.24333	1.09333	3.01333					0.996667	3.96333	1.08667	1.88
	STD	0.272091	0.648999	0.136504	0.440038					0.246847	0.52176	0.023094	0.42194					0.332466	0.66335	0.215948	0.167033
	SEM	0.157278	0.375144	0.078904	0.254357					0.142686	0.301595	0.0133491	0.243896					0.192177	0.383439	0.124825	0.0965508
		Two-way ANOVA
		Tukey's multiple comparisons test	Mean Diff.	95.00% CI of diff.	Significant?	Summary	Adjusted P Value			Tukey's multiple comparisons test	Mean Diff.	95.00% CI of diff.	Significant?	Summary	Adjusted P Value			Tukey's multiple comparisons test	Mean Diff.	95.00% CI of diff.	Significant?	Summary	Adjusted P Value
		Control:WT vs. Control:KO	0.003333	-1.123 to 1.130	No	ns	>0.9999			Control:WT vs. Control:KO	-0.07	-1.027 to 0.8869	No	ns	0.9951			Control:WT vs. Control:KO	-0.003333	-1.128 to 1.121	No	ns	>0.9999
		Control:WT vs. STZ:WT	-3.57	-4.696 to -2.444	Yes	***	<0.001			Control:WT vs. STZ:WT	-4.22	-5.177 to -3.263	Yes	***	<0.001			Control:WT vs. STZ:WT	-2.88	-4.004 to -1.756	Yes	***	0.0002
		Control:WT vs. STZ:KO	-2.057	-3.183 to -0.9304	Yes	**	0.0017			Control:WT vs. STZ:KO	-1.99	-2.947 to -1.033	Yes	***	0.0007			Control:WT vs. STZ:KO	-0.7967	-1.921 to 0.3276	No	ns	0.1847
		Control:KO vs. STZ:WT	-3.573	-4.700 to -2.447	Yes	***	<0.001			Control:KO vs. STZ:WT	-4.15	-5.107 to -3.193	Yes	***	<0.001			Control:KO vs. STZ:WT	-2.877	-4.001 to -1.752	Yes	***	0.0002
		Control:KO vs. STZ:KO	-2.06	-3.186 to -0.9337	Yes	**	<0.001			Control:KO vs. STZ:KO	-1.92	-2.877 to -0.9631	Yes	***	0.0009			Control:KO vs. STZ:KO	-0.7933	-1.918 to 0.3309	No	ns	0.1871
		STZ:WT vs. STZ:KO	1.513	0.3871 to 2.640	Yes	*	0.0112			STZ:WT vs. STZ:KO	2.23	1.273 to 3.187	Yes	***	0.0003			STZ:WT vs. STZ:KO	2.083	0.9591 to 3.208	Yes	**	<0.001
	Fig. 2 d
		Hypothalamic tissue lactate
		WT+Control	WT+STZ	KO+Control	KO+STZ
	n1	1.00257	1.49131	1.04985	1.21307
	n2	0.919026	1.46725	0.97196	1.22555
	n3	1.06937	1.68513	1.15143	1.08668
	n4	0.932767	1.49658	0.842767	1.03323
	n5	1.0585	1.27934	0.858497	1.08525
	n6		1.64473		1.26173
	Avg.	0.996445	1.51072	0.974901	1.15092
	STD	0.0693797	0.144484	0.130191	0.0938102
	SEM	0.0309731	0.0589732	0.0581208	0.0382899
		Two-way ANOVA
		Tukey's multiple comparisons test	Mean Diff.	95.00% CI of diff.	Significant?	Summary	Adjusted P Value
		Control:WT vs. Control:KO	0.06628	-0.1404 to 0.2730	No	ns	0.8017
		Control:WT vs. STZ:WT	-0.4695	-0.6675 to -0.2716	Yes	***	<0.001
		Control:WT vs. STZ:KO	-0.1097	-0.3076 to 0.08818	No	ns	0.421
		Control:KO vs. STZ:WT	-0.5358	-0.7337 to -0.3379	Yes	***	<0.001
		Control:KO vs. STZ:KO	-0.176	-0.3739 to 0.02189	No	ns	0.0915
		STZ:WT vs. STZ:KO	0.3598	0.1711 to 0.5485	Yes	***	0.0002
	Fig. 2 e
		Food intake
		WT+Control									WT+STZ									KO+Control									KO+STZ
		Baseline	3 d	7 d	10 d	13 d	16 d	19 d	22 d		Baseline	3 d	7 d	10 d	13 d	16 d	19 d	22 d		Baseline	3 d	7 d	10 d	13 d	16 d	19 d	22 d		Baseline	3 d	7 d	10 d	13 d	16 d	19 d	22 d
	n1	4.75	3.95	4.05	3.45	4.1	4.5	4.05	4.75		4.5	3.45	4.9	6.5	8.9	9.7	8.5	7.9		4	3.95	3.87	3.45	3.9	4	4.05	3.75		3.75	4	4.5	5.3	5.7	6.5	5.9	6.1
	n2	4	3.6	3.9	4	3.7	3.47	3.9	4		4	3.3	5.98	6.4	7.5	8.5	7.5	7.9		3.75	3.6	3.9	4	3.7	3.47	3.9	4		4	3.26	4.8	5.3	5.3	5.6	5.3	5.3
	n3	4.3	4.4	4.6	4.5	4.3	4.2	4.6	4.3		3.8	3.6	6.5	6.9	10	11.6	9.5	10.3		4.3	3.8	4	3.92	4	3.9	3.95	3.65		3.54	2.48	5.5	4.6	5.5	5.5	5	5.1
	n4	3.85	3.97	3.65	3.9	4.2	3.4	3.65	3.85		4.65	3.5	6.63	5.4	6	7.26	6.9	7.5		3.85	3.5	3.65	3.8	3.95	3.4	3.65	3.56		4	2.6	5	5.8	5.1	7	6	6.3
	n5	4.25	4	4.05	3.95	4.1	3.9	4.05	4.25		4.8	4.5	6.1	6.2	8.2	10.3	7.6	8.1		4	3.7	3.9	3.8	3.9	3.7	3.9	3.75		4.8	3.12	5.3	5.5	6.9	8	7.2	7.5
	n6										4.1	3.67	5.9	6.4	8	8.25	8.6	8.7											4	3.1	5	5.3	5.7	6.55	6	6.3
	Avg.	4.23	3.984	4.05	3.96	4.08	3.894	4.05	4.23		4.30833	3.67	6.00167	6.3	8.1	9.26833	8.1	8.4		3.98	3.71	3.864	3.794	3.89	3.694	3.89	3.742		4.015	3.09333	5.01667	5.3	5.7	6.525	5.9	6.1
	STD	0.343875	0.283778	0.34821	0.373162	0.228035	0.470298	0.34821	0.343875		0.430116	0.476445	0.682803	0.554076	1.50233	1.66611	1.01489	1.11714		0.207966	0.174642	0.129345	0.21019	0.114018	0.261113	0.147479	0.16453		0.427259	0.542242	0.354495	0.394968	0.632456	0.928305	0.758947	0.857904
	SEM	0.153516	0.126687	0.155451	0.16659	0.101801	0.209954	0.155451	0.153516		0.175558	0.194467	0.278695	0.226153	0.613197	0.680045	0.41424	0.455975		0.0928421	0.0779654	0.0577431	0.093835	0.0509007	0.116568	0.0658388	0.0734507		0.174391	0.221323	0.144692	0.161212	0.258145	0.3789	0.309774	0.350165
		Two-way ANOVA		*P=<0.05
		Tukey's multiple comparisons test	Mean Diff.	95.00% CI of diff.	Significant?	Tukey's multiple comparisons test	Mean Diff.	95.00% CI of diff.	Significant?	Tukey's multiple comparisons test	Mean Diff.	95.00% CI of diff.	Significant?	Tukey's multiple comparisons test	Mean Diff.	95.00% CI of diff.	Significant?	Tukey's multiple comparisons test	Mean Diff.	95.00% CI of diff.	Significant?	Tukey's multiple comparisons test	Mean Diff.	95.00% CI of diff.	Significant?	Tukey's multiple comparisons test	Mean Diff.	95.00% CI of diff.	Significant?	Tukey's multiple comparisons test	Mean Diff.	95.00% CI of diff.	Significant?
		Baseline				3 d				7 d				10 d				13 d				16 d				19 d				22 d
		WT+Control vs. WT+STZ	-0.07833	-0.7272 to 0.5705	No	WT+Control vs. WT+STZ	0.314	-0.2678 to 0.8958	No	WT+Control vs. WT+STZ	-1.952	-2.853 to -1.050	Yes	WT+Control vs. WT+STZ	-2.34	-2.998 to -1.682	Yes	WT+Control vs. WT+STZ	-4.02	-5.744 to -2.296	Yes	WT+Control vs. WT+STZ	-5.374	-7.013 to -3.736	Yes	WT+Control vs. WT+STZ	-4.05	-4.885 to -3.215	Yes	WT+Control vs. WT+STZ	-4.17	-5.477 to -2.863	Yes
		WT+Control vs. KO+Control	0.25	-0.1302 to 0.6302	No	WT+Control vs. KO+Control	0.274	-0.06350 to 0.6115	No	WT+Control vs. KO+Control	0.186	-0.1194 to 0.4914	No	WT+Control vs. KO+Control	0.166	-0.1325 to 0.4645	No	WT+Control vs. KO+Control	0.19	0.04843 to 0.3316	Yes	WT+Control vs. KO+Control	0.2	-0.06340 to 0.4634	No	WT+Control vs. KO+Control	0.16	-0.1895 to 0.5095	No	WT+Control vs. KO+Control	0.488	0.02098 to 0.9550	Yes
		WT+Control vs. KO+STZ	0.25	-0.1302 to 0.6302	No	WT+Control vs. KO+STZ	0.274	-0.06350 to 0.6115	No	WT+Control vs. KO+STZ	0.186	-0.1194 to 0.4914	No	WT+Control vs. KO+STZ	0.166	-0.1325 to 0.4645	No	WT+Control vs. KO+STZ	0.19	0.04843 to 0.3316	Yes	WT+Control vs. KO+STZ	0.2	-0.06340 to 0.4634	No	WT+Control vs. KO+STZ	0.16	-0.1895 to 0.5095	No	WT+Control vs. KO+STZ	0.488	0.02098 to 0.9550	Yes
		WT+STZ vs. KO+Control	0.3283	-0.3137 to 0.9704	No	WT+STZ vs. KO+Control	-0.04	-0.6380 to 0.5580	No	WT+STZ vs. KO+Control	2.138	1.281 to 2.994	Yes	WT+STZ vs. KO+Control	2.506	1.812 to 3.200	Yes	WT+STZ vs. KO+Control	4.21	2.460 to 5.960	Yes	WT+STZ vs. KO+Control	5.574	3.809 to 7.340	Yes	WT+STZ vs. KO+Control	4.21	3.113 to 5.307	Yes	WT+STZ vs. KO+Control	4.658	3.275 to 6.041	Yes
		WT+STZ vs. KO+STZ	0.3283	-0.3137 to 0.9704	No	WT+STZ vs. KO+STZ	-0.04	-0.6380 to 0.5580	No	WT+STZ vs. KO+STZ	2.138	1.281 to 2.994	Yes	WT+STZ vs. KO+STZ	2.506	1.812 to 3.200	Yes	WT+STZ vs. KO+STZ	4.21	2.460 to 5.960	Yes	WT+STZ vs. KO+STZ	5.574	3.809 to 7.340	Yes	WT+STZ vs. KO+STZ	4.21	3.113 to 5.307	Yes	WT+STZ vs. KO+STZ	4.658	3.275 to 6.041	Yes
	Fig. 2 f	Blood glucose
		WT+Control									WT+STZ									KO+Control									KO+STZ
		Baseline	4 d	8 d	11 d	14 d	17 d	20 d	23 d		Baseline	4 d	8 d	11 d	14 d	17 d	20 d	23 d		Baseline	4 d	8 d	11 d	14 d	17 d	20 d	23 d		Baseline	4 d	8 d	11 d	14 d	17 d	20 d	23 d
	n1	87	103	88	104	88	96	107	103		97	354	384	400	365	388	412	440		87	91	88	86	96	91	82	84		93	228	372	205	285	265	297	285
	n2	107	107	99	109	97	102	92	97		89	364	364	426	424	334	355	380		84	92	81	83	82	87	92	86		93	375	294	285	306	318	301	315
	n3	105	98	95	100	82	82	88	107		91	346	384	369	357	339	356	410		87	83	87	95	82	85	88	93		90	346	201	305	378	290	265	295
	n4	97	87	100	90	110	100	97	99		86	376	375	326	393	396	386	412		81	87	94	81	89	90	87	90		95	270	281	332	307	330	345	355
	n5	99	100	98	103	96	95	96	104		112	412	400	389	432	426	443	355		86	89	91	88	90	90	87	89		83	256	212	260	360	295	290	285
	n6										95	368	380	360	445	365	360	340											94	296	274	307	320	310	310	345
	Avg.	99	99	96	101.2	94.6	95	96	102		95	370	381.167	378.333	402.667	374.667	385.333	389.5		85	88.4	88.2	86.6	87.8	88.6	87.2	88.4		91.3333	295.167	272.333	282.333	326	301.333	301.333	313.333
	STD	7.87401	7.51665	4.84768	7.04982	10.5736	7.81025	7.10634	4		10.3199	25.8225	13.259	37.4633	33.7446	39.2912	37.7134	32.6619		2.54951	3.57771	4.86826	5.41295	5.93296	2.50998	3.56371	3.50714		4.4121	55.9229	61.9828	44.8895	35.6034	23.0796	26.2653	30.605
	SEM	3.51518	3.35565	2.16414	3.14724	4.72034	3.48672	3.17247	1.78571		4.2122	10.5398	5.41182	15.2911	13.7733	16.0372	15.3932	13.3314		1.13817	1.59719	2.17333	2.41649	2.64864	1.12053	1.59094	1.56569		1.80086	22.8257	25.2991	18.3222	14.532	9.42023	10.7205	12.4918
		Two-way ANOVA		*P=<0.05
		Tukey's multiple comparisons test	Mean Diff.	95.00% CI of diff.	Significant?	Tukey's multiple comparisons test	Mean Diff.	95.00% CI of diff.	Significant?	Tukey's multiple comparisons test	Mean Diff.	95.00% CI of diff.	Significant?	Tukey's multiple comparisons test	Mean Diff.	95.00% CI of diff.	Significant?	Tukey's multiple comparisons test	Mean Diff.	95.00% CI of diff.	Significant?	Tukey's multiple comparisons test	Mean Diff.	95.00% CI of diff.	Significant?	Tukey's multiple comparisons test	Mean Diff.	95.00% CI of diff.	Significant?	Tukey's multiple comparisons test	Mean Diff.	95.00% CI of diff.	Significant?
		Baseline				4 d				8 d				11 d				14 d				17 d				20 d				23 d
		WT+Control vs. WT+STZ	4	-21.11 to 29.11	No	WT+Control vs. WT+STZ	-271	-319.8 to -222.2	Yes	WT+Control vs. WT+STZ	-285.2	-311.7 to -258.7	Yes	WT+Control vs. WT+STZ	-277.1	-330.7 to -223.5	Yes	WT+Control vs. WT+STZ	-308.1	-362.0 to -254.2	Yes	WT+Control vs. WT+STZ	-279.7	-346.3 to -213.1	Yes	WT+Control vs. WT+STZ	-289.3	-349.2 to -229.5	Yes	WT+Control vs. WT+STZ	-287.5	-347.2 to -227.8	Yes
		WT+Control vs. KO+Control	14	-1.714 to 29.71	No	WT+Control vs. KO+Control	10.6	-0.6668 to 21.87	No	WT+Control vs. KO+Control	7.8	-4.027 to 19.63	No	WT+Control vs. KO+Control	14.6	-0.2237 to 29.42	No	WT+Control vs. KO+Control	6.8	-14.25 to 27.85	No	WT+Control vs. KO+Control	6.4	-5.785 to 18.59	No	WT+Control vs. KO+Control	8.8	-9.828 to 27.43	No	WT+Control vs. KO+Control	13.6	6.596 to 20.60	Yes
		WT+Control vs. KO+STZ	7.667	-9.372 to 24.71	No	WT+Control vs. KO+STZ	-196.2	-301.8 to -90.51	Yes	WT+Control vs. KO+STZ	-176.3	-302.0 to -50.66	Yes	WT+Control vs. KO+STZ	-181.1	-273.8 to -88.47	Yes	WT+Control vs. KO+STZ	-231.4	-309.9 to -152.9	Yes	WT+Control vs. KO+STZ	-206.3	-246.2 to -166.5	Yes	WT+Control vs. KO+STZ	-205.3	-253.1 to -157.6	Yes	WT+Control vs. KO+STZ	-211.3	-268.9 to -153.8	Yes
		WT+STZ vs. KO+Control	10	-6.117 to 26.12	No	WT+STZ vs. KO+Control	281.6	237.6 to 325.6	Yes	WT+STZ vs. KO+Control	293	273.0 to 312.9	Yes	WT+STZ vs. KO+Control	291.7	225.9 to 357.6	Yes	WT+STZ vs. KO+Control	314.9	251.5 to 378.2	Yes	WT+STZ vs. KO+Control	286.1	221.1 to 351.1	Yes	WT+STZ vs. KO+Control	298.1	227.8 to 368.4	Yes	WT+STZ vs. KO+Control	301.1	239.6 to 362.6	Yes
		WT+STZ vs. KO+STZ	3.667	-16.26 to 23.60	No	WT+STZ vs. KO+STZ	74.83	-27.67 to 177.3	No	WT+STZ vs. KO+STZ	108.8	6.929 to 210.7	Yes	WT+STZ vs. KO+STZ	96	-13.03 to 205.0	No	WT+STZ vs. KO+STZ	76.67	-2.195 to 155.5	No	WT+STZ vs. KO+STZ	73.33	5.759 to 140.9	Yes	WT+STZ vs. KO+STZ	84	17.73 to 150.3	Yes	WT+STZ vs. KO+STZ	76.17	-5.903 to 158.2	No
	Fig. 2 g
		CSF glucose
		WT+Control	WT+STZ	KO+Control	KO+STZ
	n1	151	292	114	249
	n2	167	381	111	242
	n3	151	257	139	230
	n4	163	240	163	202
	n5	116	296	140	230
	n6	127	265	145	207
	Avg.	145.833	288.5	135.333	226.667
	STD	20.2031	50.043	19.7045	18.7154
	SEM	8.24618	20.4257	8.04265	7.63894
		Two-way ANOVA
		Tukey's multiple comparisons test	Mean Diff.	95.00% CI of diff.	Significant?	Summary	Adjusted P Value
		Control:WT vs. Control:KO	10.5	-38.32 to 59.32	No	ns	0.9302
		Control:WT vs. STZ:WT	-142.7	-191.5 to -93.85	Yes	***	<0.001
		Control:WT vs. STZ:KO	-80.83	-129.7 to -32.01	Yes	***	0.0009
		Control:KO vs. STZ:WT	-153.2	-202.0 to -104.3	Yes	***	<0.001
		Control:KO vs. STZ:KO	-91.33	-140.2 to -42.51	Yes	***	0.0002
		STZ:WT vs. STZ:KO	61.83	13.01 to 110.7	Yes	*	0.0101
	Fig. 2 h
		WT+Control								KO+Control								WT+STZ								KO+STZ
		Baseline	RF 1 w	PF 1 w	RF 2 w	PF 2w	RF 3 w	PF 3 w		Baseline	RF 1 w	PF 1 w	RF 2 w	PF 2w	RF 3 w	PF 3 w		Baseline	RF 1 w	PF 1 w	RF 2 w	PF 2w	RF 3 w	PF 3 w		Baseline	RF 1 w	PF 1 w	RF 2 w	PF 2w	RF 3 w	PF 3 w
	n1	96	114	103	104	115	100	107		85	98	99	98	99	98	99		97	420	337	420	228	475	280		93	290	254	350	269	350	354
	n2	107	109	95	109	103	109	103		87	87	85	87	85	87	85		110	364	294	364	319	414	228		83	372	314	300	355	300	314
	n3	105	105	111	112	96	112	115		93	91	86	91	86	91	89		96	390	328	390	245	356	245		96	207	281	307	317	285	316
	n4	97	100	98	100	98	110	108		97	85	96	85	96	93	96		103	360	198	360	307	402	316		91	281	258	281	275	356	215
	n5	107	101	97	99	113	117	100		91	100	97	85	98	92	95		105	377	242	435	275	435	275		96	253	253	355	435	400	258
	n6	115	108	107	112	109	105	97		96	89	100	107	101	105	100		103	410	319	408	247	358	301		102	404	304	348	183	328	240
	Avg.	104.5	106.167	101.833	106	105.667	108.833	105		91.5	91.6667	93.8333	92.1667	94.1667	94.3333	94		102.333	386.833	286.333	396.167	270.167	406.667	274.167		93.5	301.167	277.333	323.5	305.667	336.5	282.833
	STD	7.09225	5.26941	6.27429	5.83095	7.89092	5.84523	6.41872		4.80625	6.0553	6.61564	8.77306	6.91134	6.31401	5.86515		5.20256	24.4329	55.1314	30.3211	36.6411	45.7894	33.1265		6.34823	73.9065	26.7557	31.3863	85.5819	41.5969	53.2707
	SEM	2.8948	2.15078	2.56093	2.37998	3.22078	2.38581	2.61989		1.96173	2.47155	2.70026	3.58084	2.82096	2.57715	2.39394		2.1235	9.97261	22.5026	12.3759	14.9555	18.6895	13.521		2.59111	30.1659	10.9207	12.8107	34.9314	16.9783	21.7431
		Two-way ANOVA
		Tukey's multiple comparisons test	Mean Diff.	95.00% CI of diff.	Significant?	Summary	Adjusted P Value		Tukey's multiple comparisons test	Mean Diff.	95.00% CI of diff.	Significant?	Summary	Adjusted P Value		Tukey's multiple comparisons test	Mean Diff.	95.00% CI of diff.	Significant?	Summary	Adjusted P Value
		RF 1 w:WT+Control vs. RF 1 w:WT+STZ	14.5	-50.62 to 79.62	No	ns	0.9962		RF 2 w:WT+Control vs. RF 2 w:WT+STZ	13.83	-53.95 to 81.62	No	ns	0.9978		RF 3 w:WT+Control vs. RF 3 w:WT+STZ	14.5	-43.54 to 72.54	No	ns	0.9922
		RF 1 w:WT+Control vs. RF 1 w:KO+Control	-280.7	-345.8 to -215.5	Yes	***	<0.001		RF 2 w:WT+Control vs. RF 2 w:KO+Control	-290.2	-358.0 to -222.4	Yes	***	<0.001		RF 3 w:WT+Control vs. RF 3 w:KO+Control	-297.8	-355.9 to -239.8	Yes	***	<0.001
		RF 1 w:WT+Control vs. RF 1 w:KO+STZ	-195	-260.1 to -129.9	Yes	***	<0.001		RF 2 w:WT+Control vs. RF 2 w:KO+STZ	-217.5	-285.3 to -149.7	Yes	***	<0.001		RF 3 w:WT+Control vs. RF 3 w:KO+STZ	-227.7	-285.7 to -169.6	Yes	***	<0.001
		RF 1 w:WT+Control vs. PF 1 w:WT+Control	4.333	-60.79 to 69.46	No	ns	>0.9999		RF 2 w:WT+Control vs. PF 2w:WT+Control	0.3333	-67.45 to 68.12	No	ns	>0.9999		RF 3 w:WT+Control vs. PF 3 w:WT+Control	3.833	-54.20 to 61.87	No	ns	>0.9999
		RF 1 w:WT+Control vs. PF 1 w:WT+STZ	12.33	-52.79 to 77.46	No	ns	0.9986		RF 2 w:WT+Control vs. PF 2w:WT+STZ	11.83	-55.95 to 79.62	No	ns	0.9992		RF 3 w:WT+Control vs. PF 3 w:WT+STZ	14.83	-43.20 to 72.87	No	ns	0.9911
		RF 1 w:WT+Control vs. PF 1 w:KO+Control	-180.2	-245.3 to -115.0	Yes	***	<0.001		RF 2 w:WT+Control vs. PF 2w:KO+Control	-164.2	-232.0 to -96.38	Yes	***	<0.001		RF 3 w:WT+Control vs. PF 3 w:KO+Control	-165.3	-223.4 to -107.3	Yes	***	<0.001
		RF 1 w:WT+Control vs. PF 1 w:KO+STZ	-171.2	-236.3 to -106.0	Yes	***	<0.001		RF 2 w:WT+Control vs. PF 2w:KO+STZ	-199.7	-267.5 to -131.9	Yes	***	<0.001		RF 3 w:WT+Control vs. PF 3 w:KO+STZ	-174	-232.0 to -116.0	Yes	***	<0.001
		RF 1 w:WT+STZ vs. RF 1 w:KO+Control	-295.2	-360.3 to -230.0	Yes	***	<0.001		RF 2 w:WT+STZ vs. RF 2 w:KO+Control	-304	-371.8 to -236.2	Yes	***	<0.001		RF 3 w:WT+STZ vs. RF 3 w:KO+Control	-312.3	-370.4 to -254.3	Yes	***	<0.001
		RF 1 w:WT+STZ vs. RF 1 w:KO+STZ	-209.5	-274.6 to -144.4	Yes	***	<0.001		RF 2 w:WT+STZ vs. RF 2 w:KO+STZ	-231.3	-299.1 to -163.5	Yes	***	<0.001		RF 3 w:WT+STZ vs. RF 3 w:KO+STZ	-242.2	-300.2 to -184.1	Yes	***	<0.001
		RF 1 w:WT+STZ vs. PF 1 w:WT+Control	-10.17	-75.29 to 54.96	No	ns	0.9996		RF 2 w:WT+STZ vs. PF 2w:WT+Control	-13.5	-81.28 to 54.28	No	ns	0.9981		RF 3 w:WT+STZ vs. PF 3 w:WT+Control	-10.67	-68.70 to 47.37	No	ns	0.9989
		RF 1 w:WT+STZ vs. PF 1 w:WT+STZ	-2.167	-67.29 to 62.96	No	ns	>0.9999		RF 2 w:WT+STZ vs. PF 2w:WT+STZ	-2	-69.78 to 65.78	No	ns	>0.9999		RF 3 w:WT+STZ vs. PF 3 w:WT+STZ	0.3333	-57.70 to 58.37	No	ns	>0.9999
		RF 1 w:WT+STZ vs. PF 1 w:KO+Control	-194.7	-259.8 to -129.5	Yes	***	<0.001		RF 2 w:WT+STZ vs. PF 2w:KO+Control	-178	-245.8 to -110.2	Yes	***	<0.001		RF 3 w:WT+STZ vs. PF 3 w:KO+Control	-179.8	-237.9 to -121.8	Yes	***	<0.001
		RF 1 w:WT+STZ vs. PF 1 w:KO+STZ	-185.7	-250.8 to -120.5	Yes	***	<0.001		RF 2 w:WT+STZ vs. PF 2w:KO+STZ	-213.5	-281.3 to -145.7	Yes	***	<0.001		RF 3 w:WT+STZ vs. PF 3 w:KO+STZ	-188.5	-246.5 to -130.5	Yes	***	<0.001
		RF 1 w:KO+Control vs. RF 1 w:KO+STZ	85.67	20.54 to 150.8	Yes	**	<0.01		RF 2 w:KO+Control vs. RF 2 w:KO+STZ	72.67	4.883 to 140.5	Yes	*	0.0281		RF 3 w:KO+Control vs. RF 3 w:KO+STZ	70.17	12.13 to 128.2	Yes	**	<0.01
		RF 1 w:KO+Control vs. PF 1 w:WT+Control	285	219.9 to 350.1	Yes	***	<0.001		RF 2 w:KO+Control vs. PF 2w:WT+Control	290.5	222.7 to 358.3	Yes	***	<0.001		RF 3 w:KO+Control vs. PF 3 w:WT+Control	301.7	243.6 to 359.7	Yes	***	<0.001
		RF 1 w:KO+Control vs. PF 1 w:WT+STZ	293	227.9 to 358.1	Yes	***	<0.001		RF 2 w:KO+Control vs. PF 2w:WT+STZ	302	234.2 to 369.8	Yes	***	<0.001		RF 3 w:KO+Control vs. PF 3 w:WT+STZ	312.7	254.6 to 370.7	Yes	***	<0.001
		RF 1 w:KO+Control vs. PF 1 w:KO+Control	100.5	35.38 to 165.6	Yes	***	0.0004		RF 2 w:KO+Control vs. PF 2w:KO+Control	126	58.22 to 193.8	Yes	***	<0.001		RF 3 w:KO+Control vs. PF 3 w:KO+Control	132.5	74.46 to 190.5	Yes	***	<0.001
		RF 1 w:KO+Control vs. PF 1 w:KO+STZ	109.5	44.38 to 174.6	Yes	***	<0.001		RF 2 w:KO+Control vs. PF 2w:KO+STZ	90.5	22.72 to 158.3	Yes	***	<0.001		RF 3 w:KO+Control vs. PF 3 w:KO+STZ	123.8	65.80 to 181.9	Yes	***	<0.001
		RF 1 w:KO+STZ vs. PF 1 w:WT+Control	199.3	134.2 to 264.5	Yes	***	<0.001		RF 2 w:KO+STZ vs. PF 2w:WT+Control	217.8	150.0 to 285.6	Yes	***	<0.001		RF 3 w:KO+STZ vs. PF 3 w:WT+Control	231.5	173.5 to 289.5	Yes	***	<0.001
		RF 1 w:KO+STZ vs. PF 1 w:WT+STZ	207.3	142.2 to 272.5	Yes	***	<0.001		RF 2 w:KO+STZ vs. PF 2w:WT+STZ	229.3	161.5 to 297.1	Yes	***	<0.001		RF 3 w:KO+STZ vs. PF 3 w:WT+STZ	242.5	184.5 to 300.5	Yes	***	<0.001
		RF 1 w:KO+STZ vs. PF 1 w:KO+Control	14.83	-50.29 to 79.96	No	ns	0.9956		RF 2 w:KO+STZ vs. PF 2w:KO+Control	53.33	-14.45 to 121.1	No	ns	0.2187		RF 3 w:KO+STZ vs. PF 3 w:KO+Control	62.33	4.296 to 120.4	Yes	*	0.0276
		RF 1 w:KO+STZ vs. PF 1 w:KO+STZ	23.83	-41.29 to 88.96	No	ns	0.9358		RF 2 w:KO+STZ vs. PF 2w:KO+STZ	17.83	-49.95 to 85.62	No	ns	0.9895		RF 3 w:KO+STZ vs. PF 3 w:KO+STZ	53.67	-4.370 to 111.7	No	ns	0.0879
		PF 1 w:WT+Control vs. PF 1 w:WT+STZ	8	-57.12 to 73.12	No	ns	>0.9999		PF 2w:WT+Control vs. PF 2w:WT+STZ	11.5	-56.28 to 79.28	No	ns	0.9993		PF 3 w:WT+Control vs. PF 3 w:WT+STZ	11	-47.04 to 69.04	No	ns	0.9986
		PF 1 w:WT+Control vs. PF 1 w:KO+Control	-184.5	-249.6 to -119.4	Yes	***	<0.001		PF 2w:WT+Control vs. PF 2w:KO+Control	-164.5	-232.3 to -96.72	Yes	***	<0.001		PF 3 w:WT+Control vs. PF 3 w:KO+Control	-169.2	-227.2 to -111.1	Yes	***	<0.001
		PF 1 w:WT+Control vs. PF 1 w:KO+STZ	-175.5	-240.6 to -110.4	Yes	***	<0.001		PF 2w:WT+Control vs. PF 2w:KO+STZ	-200	-267.8 to -132.2	Yes	***	<0.001		PF 3 w:WT+Control vs. PF 3 w:KO+STZ	-177.8	-235.9 to -119.8	Yes	***	<0.001
		PF 1 w:WT+STZ vs. PF 1 w:KO+Control	-192.5	-257.6 to -127.4	Yes	***	<0.001		PF 2w:WT+STZ vs. PF 2w:KO+Control	-176	-243.8 to -108.2	Yes	***	<0.001		PF 3 w:WT+STZ vs. PF 3 w:KO+Control	-180.2	-238.2 to -122.1	Yes	***	<0.001
		PF 1 w:WT+STZ vs. PF 1 w:KO+STZ	-183.5	-248.6 to -118.4	Yes	***	<0.001		PF 2w:WT+STZ vs. PF 2w:KO+STZ	-211.5	-279.3 to -143.7	Yes	***	<0.001		PF 3 w:WT+STZ vs. PF 3 w:KO+STZ	-188.8	-246.9 to -130.8	Yes	***	<0.001
		PF 1 w:KO+Control vs. PF 1 w:KO+STZ	9	-56.12 to 74.12	No	ns	0.9998		PF 2w:KO+Control vs. PF 2w:KO+STZ	-35.5	-103.3 to 32.28	No	ns	0.7032		PF 3 w:KO+Control vs. PF 3 w:KO+STZ	-8.667	-66.70 to 49.37	No	ns	0.9997
	Fig. 2 i
		Npy								Agrp								Pomc
		WT+Control	WT+STZ	KO+Control	KO+STZ					WT+Control	WT+STZ	KO+Control	KO+STZ					WT+Control	WT+STZ	KO+Control	KO+STZ
	n1	1.01	4.3	1.15	3					0.97	3.89	1.1	2.03					0.95	0.51	1.13	0.8
	n2	0.96	4.22	0.8	2.79					0.99	3.52	1.3	2.59					1.03	0.19	1.02	0.58
	n3	1.04	3.59	1.23	2.13					1.04	4.15	0.78	2.41					1.02	0.18	1.08	0.64
	Avg.	1.00333	4.03667	1.06	2.64					1	3.85333	1.06	2.34333					1	0.293333	1.07667	0.673333
	STD	0.0404145	0.388887	0.228692	0.453982					0.0360555	0.316596	0.262298	0.28589					0.043589	0.187705	0.0550757	0.113725
	SEM	0.023361	0.22479	0.132192	0.262418					0.0208413	0.183004	0.151617	0.165255					0.0251959	0.1085	0.0318357	0.0657369
		Two-way ANOVA								Two-way ANOVA								Two-way ANOVA
		Tukey's multiple comparisons test	Mean Diff.	95.00% CI of diff.	Significant?	Summary	Adjusted P Value			Tukey's multiple comparisons test	Mean Diff.	95.00% CI of diff.	Significant?	Summary	Adjusted P Value			Tukey's multiple comparisons test	Mean Diff.	95.00% CI of diff.	Significant?	Summary	Adjusted P Value
		Control:WT vs. Control:KO	-0.05667	-0.8951 to 0.7817	No	ns	0.9961			Control:WT vs. Control:KO	-0.06	-0.7164 to 0.5964	No	ns	0.9906			Control:WT vs. Control:KO	-0.07667	-0.3779 to 0.2246	No	ns	0.8459
		Control:WT vs. STZ:WT	-3.033	-3.872 to -2.195	Yes	***	<0.001			Control:WT vs. STZ:WT	-2.853	-3.510 to -2.197	Yes	***	<0.001			Control:WT vs. STZ:WT	0.7067	0.4054 to 1.008	Yes	***	0.0003
		Control:WT vs. STZ:KO	-1.637	-2.475 to -0.7983	Yes	**	<0.01			Control:WT vs. STZ:KO	-1.343	-2.000 to -0.6870	Yes	***	0.0008			Control:WT vs. STZ:KO	0.3267	0.02541 to 0.6279	Yes	*	0.0343
		Control:KO vs. STZ:WT	-2.977	-3.815 to -2.138	Yes	***	<0.001			Control:KO vs. STZ:WT	-2.793	-3.450 to -2.137	Yes	***	<0.001			Control:KO vs. STZ:WT	0.7833	0.4821 to 1.085	Yes	***	0.0002
		Control:KO vs. STZ:KO	-1.58	-2.418 to -0.7416	Yes	**	<0.01			Control:KO vs. STZ:KO	-1.283	-1.940 to -0.6270	Yes	**	<0.01			Control:KO vs. STZ:KO	0.4033	0.1021 to 0.7046	Yes	*	0.0114
		STZ:WT vs. STZ:KO	1.397	0.5583 to 2.235	Yes	**	0.0031			STZ:WT vs. STZ:KO	1.51	0.8536 to 2.166	Yes	***	0.0004			STZ:WT vs. STZ:KO	-0.38	-0.6813 to -0.07874	Yes	*	0.0158

## Sheet: Fig. 3
	Fig. 3 b
		NF-κB p65+ nuclei/total nuclei/mm2 (%)								Number of Iba1+ microglia/mm2
		Control	STZ	STZ+Bay11-7085						Control	STZ	STZ+Ki20227
	n1	0	23.1405	11.7647					n1	55.794	207.725	72.103
	n2	0.8	25	11.811					n2	52.3605	173.391	48.0687
	n3	1.8018	22.3881	7.8125					n3	66.9528	193.991	53.2189
	n4	0	36.6667	14.7826					n4	61.8026	225.751	60.9442
	n5	0	35.3333	7.84314					n5	70.023	184.549	104.721
	Avg.	0.52036	28.5057	10.8028					Avg.	61.3866	197.082	67.8112
	STD	0.79571	6.92313	2.97835					STD	7.39071	20.3905	22.5312
	SEM	0.355228	3.09068	1.32962					SEM	3.29942	9.10292	10.0586
	One-way ANOVA
	Tukey's multiple comparisons test	Mean Diff.	95.00% CI of diff.	Significant?	Summary	Adjusted P Value			Tukey's multiple comparisons test	Mean Diff.	95.00% CI of diff.	Significant?	Summary	Adjusted P Value
	Control vs. STZ	-27.99	-35.37 to -20.60	Yes	***	<0.001			Control vs. STZ	-135.7	-166.2 to -105.2	Yes	***	<0.001
	Control vs. STZ+Bay11-7085	-10.28	-17.67 to -2.900	Yes	**	<0.01			Control vs. STZ+Ki20227	-6.425	-36.89 to 24.04	No	ns	0.8421
	STZ vs. STZ+Bay11-7085	17.7	10.32 to 25.09	Yes	***	<0.001			STZ vs. STZ+Ki20227	129.3	98.80 to 159.7	Yes	***	<0.001
	Fig. 3 c
		Tnf-α								Il-1β								Il-6
		Control	STZ	STZ+Bay11-7085	STZ+Ki20227					Control	STZ	STZ+Bay11-7085	STZ+Ki20227					Control	STZ	STZ+Bay11-7085	STZ+Ki20227
	n1	0.851071	2.85687	0.436366	0.50244					1.51007	5.34431	2.33122	2.64771					1.06205	5.19041	2.67216	2.01044
	n2	0.963518	2.34913	0.525198	1.05399					0.806126	4.09339	1.77373	1.97519					0.933513	3.79664	1.90412	2.16908
	n3	1.18557	3.05919	0.771577	0.992659					0.683831	4.72047	1.47539	3.5051					1.00442	4.4221	2.43036	2.35986
	n4	1	2.65002	0.712	0.83245					0.99035	4.15602	2.034	2.563					1.0003	4.365	2.752	3
	Avg.	1.00004	2.72881	0.611285	0.845385					0.997594	4.57855	1.90359	2.67275					1.00007	4.44354	2.43966	2.38485
	STD	0.138979	0.303268	0.156891	0.246971					0.364139	0.58322	0.365191	0.630361					0.0525671	0.5724	0.38232	0.434271
	SEM	0.0694897	0.151634	0.0784456	0.123486					0.182069	0.29161	0.182595	0.31518					0.0262835	0.2862	0.19116	0.217135
		Two-way ANOVA
		Tukey's multiple comparisons test	Mean Diff.	95.00% CI of diff.	Significant?	Summary	Adjusted P Value			Tukey's multiple comparisons test	Mean Diff.	95.00% CI of diff.	Significant?	Summary	Adjusted P Value			Tukey's multiple comparisons test	Mean Diff.	95.00% CI of diff.	Significant?	Summary	Adjusted P Value
		Control vs. STZ	-1.729	-2.195 to -1.263	Yes	***	<0.001			Control vs. STZ	-3.581	-4.632 to -2.529	Yes	***	<0.001			Control vs. STZ	-3.443	-4.300 to -2.587	Yes	***	<0.0001
		Control vs. STZ+Bay11-7085	0.3888	-0.07701 to 0.8545	No	ns	0.1145			Control vs. STZ+Bay11-7085	-0.906	-1.957 to 0.1455	No	ns	0.1004			Control vs. STZ+Bay11-7085	-1.44	-2.296 to -0.5835	Yes	**	<0.01
		Control vs. STZ+Ki20227	0.1547	-0.3111 to 0.6204	No	ns	0.76			Control vs. STZ+Ki20227	-1.675	-2.727 to -0.6237	Yes	**	<0.01			Control vs. STZ+Ki20227	-1.385	-2.241 to -0.5287	Yes	**	<0.01
		STZ vs. STZ+Bay11-7085	2.118	1.652 to 2.583	Yes	***	<0.001			STZ vs. STZ+Bay11-7085	2.675	1.623 to 3.726	Yes	***	<0.001			STZ vs. STZ+Bay11-7085	2.004	1.148 to 2.860	Yes	**	<0.01
		STZ vs. STZ+Ki20227	1.883	1.418 to 2.349	Yes	***	<0.001			STZ vs. STZ+Ki20227	1.906	0.8543 to 2.957	Yes	***	0.0008			STZ vs. STZ+Ki20227	2.059	1.203 to 2.915	Yes	*	<0.05
		STZ+Bay11-7085 vs. STZ+Ki20227	-0.2341	-0.6999 to 0.2317	No	ns	0.4714			STZ+Bay11-7085 vs. STZ+Ki20227	-0.7692	-1.821 to 0.2823	No	ns	0.1863			STZ+Bay11-7085 vs. STZ+Ki20227	0.05481	-0.8013 to 0.9109	No	ns	0.9974
	Fig. 2 d
		Control															STZ
		Baseline	5 d	10 d	13 d	15 d	16 d	18 d	19 d	21 d	22 d	24 d	25 d	27 d	28 d		Baseline	5 d	10 d	13 d	15 d	16 d	18 d	19 d	21 d	22 d	24 d	25 d	27 d	28 d
	n1	3	3	2.8	2.9	2.7	2.7	3.2	3	2.2	3.1	2.9	3.2	3.1	3.2		2.5	2.3	2.9	2.9	4.6	4.7	10.2	5.5	6	5.6	4.6	6.1	5.2	6.2
	n2	3.6	2.3	1.9	2.4	2.4	2.7	2.7	2.7	2.3	3.2	3.6	3	3.2	2.1		3.4	2.6	3.1	3.7	3.7	4.9	4.3	4.7	5.7	4.6	6.1	4.9	5.8	4.6
	n3	2.8	3.2	2.1	2.5	3.1	3.5	2.4	3.1	3.1	3.7	2.9	2.9	2.6	3.4		2.7	3.1	2.8	3.5	7.5	4.5	4.3	4.4	4.3	5	5.9	5.6	6.7	4.4
	n4	3.5	3.2	3.75	3.2	2.5	2.6	2.6	2.2	2.4	2.8	2.7	3.5	3.4	3.2		2.9	3	2.6	2.5	3.2	3.5	3.6	4.6	4.3	6.1	5.5	5.2	4.7	6.7
	n5	2.6	2.8	3.8	3.87	3.1	2.8	2.7	2.75	2.5	3.2	3	3.1	3	3		3.2	2.8	3.2	3.5	4.4	4.7	5.4	5.3	4.9	5.6	4.7	5.9	5.8	6
	n6																2.5	3.9	2.9	2.9	4.4	4.7	4.7	5.5	4.4	4.6	5.3	3.9	5	4.6
	n7																3.4	3	4.1	3.7	3.8	4.9	4.8	4.7	4.8	5	4.9	5.6	5.5	5.4
	n8																2.7	3.1	2.8	3.5	3.8	4.5	4.7	4.4	4.7	6.1	4.8	5.2	5.7	5.8
	n9																2.9	3	2.6	2.5	4.6	3.5	6.2	4.6	5.6
	Avg.	3.1	2.9	2.87	2.974	2.76	2.86	2.72	2.75	2.5	3.2	3.02	3.14	3.06	2.98		2.91111	2.97778	3	3.18889	4.44444	4.43333	5.35556	4.85556	4.96667	5.325	5.225	5.3	5.55	5.4625
	STD	0.43589	0.374166	0.891347	0.594458	0.328634	0.364692	0.294958	0.35	0.353553	0.324037	0.342053	0.230217	0.296648	0.511859		0.351584	0.435252	0.458258	0.491031	1.24108	0.547723	1.95775	0.450309	0.644205	0.611205	0.567576	0.688684	0.611789	0.853459
	SEM	0.194594	0.167038	0.397923	0.265383	0.146711	0.162809	0.131678	0.15625	0.157836	0.144659	0.152702	0.102776	0.132432	0.228509		0.117195	0.108813	0.114564	0.122758	0.31027	0.136931	0.489437	0.112577	0.161051	0.215973	0.200557	0.243351	0.21618	0.301576
		STZ+vehicle															STZ+Bay11-7085
		Baseline	5 d	10 d	13 d	15 d	16 d	18 d	19 d	21 d	22 d	24 d	25 d	27 d	28 d		Baseline	5 d	10 d	13 d	15 d	16 d	18 d	19 d	21 d	22 d	24 d	25 d	27 d	28 d
	n1	3	3.2	2.4	2.7	4.6	5.6	5.4	5.1	5.3	5.9	6.8	4.6	6.1	6.4		3	3.2	2.3	2.6	4.4	3.1	3.9	3.6	2.8	4.1	4.5	3.5	4.4	4.6
	n2	3.5	3.2	2.6	2.6	3.7	3.7	5.7	5.3	4.9	4.1	4.7	5.5	5.4	4.5		3.7	3.1	2.6	2.7	1.3	3.9	3.6	4	3	3.9	4.3	4.2	4.8	4.2
	n3	3.2	3	2.8	3.1	5.5	4.5	4.8	4.7	4.3	5.1	5.2	5.6	5.6	5.9		2.9	2.8	3.2	3	5.8	2.6	5.1	4.3	4.5	5.1	5.3	4.6	4.9	4.3
	n4	3.3	3.1	2.9	2.8	3.2	4.2	5.2	5.7	5.12	4.6	4.6	5.3	5.7	5.9		3.2	2.3	2.3	3	3	3.4	3.8	2.8	4.6	3.9	3.7	3.9	3.3	4.8
	n5	2.6	2.5	3.4	3.7	4.4	4.4	5.3	5.3	4.95	4.95	5.35	5.3	5.8	5.7		3.9	3.1	3.3	2.4	2.8	4	3.2	3.6	3.8	4	4	4	5.3	4.3
	n6																2.6	2.6	2.7	2.8	3.5	3.4	3.8	3.8	3.6	3.9	4.7	3.9	4.5	4.7
	n7
	n8
	n9
	Avg.	3.12	3	2.82	2.98	4.25	4.5	5.28	5.22	4.914	4.93	5.33	5.26	5.72	5.68		3.21667	2.85	2.73333	2.75	3.46667	3.4	3.9	3.68333	3.71667	4.15	4.41667	4.01667	4.53333	4.48333
	STD	0.342053	0.291548	0.376829	0.443847	1.01489	0.804156	0.327109	0.363318	0.377465	0.664831	0.881476	0.391152	0.258844	0.70852		0.495648	0.350714	0.432049	0.234521	1.52796	0.517687	0.638749	0.507609	0.744088	0.472229	0.56006	0.365605	0.68313	0.275379
	SEM	0.152702	0.130155	0.168227	0.198146	0.253722	0.402078	0.163554	0.181659	0.188733	0.332415	0.440738	0.195576	0.129422	0.35426		0.221271	0.156569	0.216025	0.11726	0.682126	0.258844	0.319374	0.253804	0.372044	0.236114	0.28003	0.182802	0.341565	0.137689
		STZ+Ki20227
		Baseline	5 d	10 d	13 d	15 d	16 d	18 d	19 d	21 d	22 d	24 d	25 d	27 d	28 d
	n1	3	3.2	3	2.1	4.7	4.5	4.4	4.5	4.1	4.1	3.5	4.9	5.4	5.1
	n2	3.7	3.1	2.5	2.1	3.2	3.9	4.6	4	3.7	3.9	4.7	4.2	4.1	4.7
	n3	2.9	2.8	2.9	2.2	4.1	3.6	4.1	4.3	3.1	5.3	4.5	4.3	4.7	4.3
	n4	3.2	3.5	2.6	3.8	3.9	4.4	4.6	3.8	3.4	4.3	5.7	5.1	5.3	5.3
	n5	3.9	3.9	2.7	3	4.1	4	3.9	3.8	4.5	4.2	5	4.7	4.8	5
	n6	2.6	2.6	3.1	2.7	4	4.2	4.3	4.2	3.8	4.6	4.5	4.6	5	4.7
	n7
	n8
	n9
	Avg.	3.21667	3.18333	2.8	2.65	3.975	4.1	4.31667	4.1	3.76667	4.4	4.65	4.63333	4.88333	4.85
	STD	0.495648	0.470815	0.236643	0.671565	0.618466	0.334664	0.278687	0.282843	0.496655	0.497996	0.720417	0.34448	0.470815	0.356371
	SEM	0.221271	0.210185	0.118322	0.335783	0.309233	0.167332	0.139344	0.141421	0.248328	0.248998	0.360208	0.17224	0.235407	0.178185
		Two-way ANOVA	*P=<0.05
	Tukey's multiple comparisons test	Mean Diff.	95.00% CI of diff.	Significant?	Tukey's multiple comparisons test	Mean Diff.	95.00% CI of diff.	Significant?	Tukey's multiple comparisons test	Mean Diff.	95.00% CI of diff.	Significant?	Tukey's multiple comparisons test	Mean Diff.	95.00% CI of diff.	Significant?	Tukey's multiple comparisons test	Mean Diff.	95.00% CI of diff.	Significant?	Tukey's multiple comparisons test	Mean Diff.	95.00% CI of diff.	Significant?	Tukey's multiple comparisons test	Mean Diff.	95.00% CI of diff.	Significant?	Tukey's multiple comparisons test	Mean Diff.	95.00% CI of diff.	Significant?	Tukey's multiple comparisons test	Mean Diff.	95.00% CI of diff.	Significant?	Tukey's multiple comparisons test	Mean Diff.	95.00% CI of diff.	Significant?	Tukey's multiple comparisons test	Mean Diff.	95.00% CI of diff.	Significant?	Tukey's multiple comparisons test	Mean Diff.	95.00% CI of diff.	Significant?	Tukey's multiple comparisons test
	Baseline				5 d				10 d				13 d				15 d				16 d				18 d				19 d				21 d				22 d				24 d				25 d				27 d
	Control vs. STZ	0.1889	-0.3294 to 0.7072	No	Control vs. STZ	-0.07778	-0.8466 to 0.6911	No	Control vs. STZ	-0.13	-1.803 to 1.543	No	Control vs. STZ	-0.2149	-1.738 to 1.308	No	Control vs. STZ	-1.684	-4.268 to 0.8992	No	Control vs. STZ	-1.573	-2.634 to -0.5127	Yes	Control vs. STZ	-2.636	-6.871 to 1.600	No	Control vs. STZ	-2.106	-3.025 to -1.186	Yes	Control vs. STZ	-2.467	-4.343 to -0.5907	Yes	Control vs. STZ	-2.125	-3.625 to -0.6248	Yes	Control vs. STZ	-2.205	-3.332 to -1.078	Yes	Control vs. STZ	-2.16	-3.268 to -1.052	Yes	Control vs. STZ
	Control vs. STZ+vehicle	-0.02	-0.3031 to 0.2631	No	Control vs. STZ+vehicle	-0.1	-1.064 to 0.8638	No	Control vs. STZ+vehicle	0.05	-1.359 to 1.459	No	Control vs. STZ+vehicle	-0.006	-0.7942 to 0.7822	No	Control vs. STZ+vehicle	-1.52	-2.812 to -0.2285	Yes	Control vs. STZ+vehicle	-1.62	-3.163 to -0.07743	Yes	Control vs. STZ+vehicle	-2.56	-3.150 to -1.970	Yes	Control vs. STZ+vehicle	-2.47	-3.868 to -1.072	Yes	Control vs. STZ+vehicle	-2.414	-3.846 to -0.9824	Yes	Control vs. STZ+vehicle	-1.73	-3.117 to -0.3426	Yes	Control vs. STZ+vehicle	-2.31	-4.338 to -0.2820	Yes	Control vs. STZ+vehicle	-2.12	-3.166 to -1.074	Yes	Control vs. STZ+vehicle
	Control vs. STZ+Bay11-7085	-0.1167	-0.8657 to 0.6324	No	Control vs. STZ+Bay11-7085	0.05	-1.210 to 1.310	No	Control vs. STZ+Bay11-7085	0.1367	-1.818 to 2.091	No	Control vs. STZ+Bay11-7085	0.224	-1.237 to 1.685	No	Control vs. STZ+Bay11-7085	-0.7067	-3.606 to 2.193	No	Control vs. STZ+Bay11-7085	-0.54	-2.197 to 1.117	No	Control vs. STZ+Bay11-7085	-1.18	-2.851 to 0.4908	No	Control vs. STZ+Bay11-7085	-0.9333	-1.561 to -0.3058	Yes	Control vs. STZ+Bay11-7085	-1.217	-2.441 to 0.007621	No	Control vs. STZ+Bay11-7085	-0.95	-1.482 to -0.4180	Yes	Control vs. STZ+Bay11-7085	-1.397	-2.691 to -0.1028	Yes	Control vs. STZ+Bay11-7085	-0.8767	-1.980 to 0.2262	No	Control vs. STZ+Bay11-7085
	Control vs. STZ+Ki20227	-0.1167	-0.8657 to 0.6324	No	Control vs. STZ+Ki20227	-0.2833	-1.413 to 0.8460	No	Control vs. STZ+Ki20227	0.07	-1.712 to 1.852	No	Control vs. STZ+Ki20227	0.324	-0.7939 to 1.442	No	Control vs. STZ+Ki20227	-1.24	-2.149 to -0.3311	Yes	Control vs. STZ+Ki20227	-1.24	-2.562 to 0.08221	No	Control vs. STZ+Ki20227	-1.597	-2.322 to -0.8718	Yes	Control vs. STZ+Ki20227	-1.35	-1.776 to -0.9244	Yes	Control vs. STZ+Ki20227	-1.267	-2.811 to 0.2775	No	Control vs. STZ+Ki20227	-1.2	-1.925 to -0.4752	Yes	Control vs. STZ+Ki20227	-1.63	-3.374 to 0.1137	No	Control vs. STZ+Ki20227	-1.493	-1.874 to -1.112	Yes	Control vs. STZ+Ki20227
	STZ vs. STZ+vehicle	-0.2089	-0.7202 to 0.3024	No	STZ vs. STZ+vehicle	-0.02222	-0.9942 to 0.9497	No	STZ vs. STZ+vehicle	0.18	-0.5058 to 0.8658	No	STZ vs. STZ+vehicle	0.2089	-0.7740 to 1.192	No	STZ vs. STZ+vehicle	0.1644	-1.470 to 1.799	No	STZ vs. STZ+vehicle	-0.04667	-1.522 to 1.429	No	STZ vs. STZ+vehicle	0.07556	-4.533 to 4.684	No	STZ vs. STZ+vehicle	-0.3644	-1.371 to 0.6420	No	STZ vs. STZ+vehicle	0.05267	-1.108 to 1.213	No	STZ vs. STZ+vehicle	0.395	-0.8801 to 1.670	No	STZ vs. STZ+vehicle	-0.105	-2.734 to 2.524	No	STZ vs. STZ+vehicle	0.04	-1.480 to 1.560	No	STZ vs. STZ+vehicle
	STZ vs. STZ+Bay11-7085	-0.3056	-0.5184 to -0.09269	No	STZ vs. STZ+Bay11-7085	0.1278	-1.099 to 1.354	No	STZ vs. STZ+Bay11-7085	0.2667	-0.3123 to 0.8457	No	STZ vs. STZ+Bay11-7085	0.4389	-0.4509 to 1.329	No	STZ vs. STZ+Bay11-7085	0.9778	-0.3838 to 2.339	No	STZ vs. STZ+Bay11-7085	1.033	0.05833 to 2.008	Yes	STZ vs. STZ+Bay11-7085	1.456	-2.369 to 5.281	No	STZ vs. STZ+Bay11-7085	1.172	0.04283 to 2.302	Yes	STZ vs. STZ+Bay11-7085	1.25	-0.9303 to 3.430	No	STZ vs. STZ+Bay11-7085	1.175	-0.09080 to 2.441	No	STZ vs. STZ+Bay11-7085	0.8083	-0.2893 to 1.906	No	STZ vs. STZ+Bay11-7085	1.283	-0.1176 to 2.684	No	STZ vs. STZ+Bay11-7085
	STZ vs. STZ+Ki20227	-0.3056	-0.5184 to -0.09269	No	STZ vs. STZ+Ki20227	-0.2056	-1.539 to 1.128	No	STZ vs. STZ+Ki20227	0.2	-0.3307 to 0.7307	No	STZ vs. STZ+Ki20227	0.5389	-0.9961 to 2.074	No	STZ vs. STZ+Ki20227	0.4444	-1.708 to 2.597	No	STZ vs. STZ+Ki20227	0.3333	-0.7167 to 1.383	No	STZ vs. STZ+Ki20227	1.039	-2.620 to 4.697	No	STZ vs. STZ+Ki20227	0.7556	-0.01988 to 1.531	No	STZ vs. STZ+Ki20227	1.2	0.2038 to 2.196	Yes	STZ vs. STZ+Ki20227	0.925	-0.3979 to 2.248	No	STZ vs. STZ+Ki20227	0.575	-0.6222 to 1.772	No	STZ vs. STZ+Ki20227	0.6667	-0.5512 to 1.885	No	STZ vs. STZ+Ki20227
	STZ+vehicle vs. STZ+Bay11-7085	-0.09667	-0.8634 to 0.6701	No	STZ+vehicle vs. STZ+Bay11-7085	0.15	-0.8077 to 1.108	No	STZ+vehicle vs. STZ+Bay11-7085	0.08667	-0.5918 to 0.7652	No	STZ+vehicle vs. STZ+Bay11-7085	0.23	-0.9249 to 1.385	No	STZ+vehicle vs. STZ+Bay11-7085	0.8133	-1.342 to 2.969	No	STZ+vehicle vs. STZ+Bay11-7085	1.08	-1.020 to 3.180	No	STZ+vehicle vs. STZ+Bay11-7085	1.38	-0.4933 to 3.253	No	STZ+vehicle vs. STZ+Bay11-7085	1.537	-0.1751 to 3.248	No	STZ+vehicle vs. STZ+Bay11-7085	1.197	-0.8449 to 3.240	No	STZ+vehicle vs. STZ+Bay11-7085	0.78	-0.5729 to 2.133	No	STZ+vehicle vs. STZ+Bay11-7085	0.9133	-0.8426 to 2.669	No	STZ+vehicle vs. STZ+Bay11-7085	1.243	0.9266 to 1.560	Yes	STZ+vehicle vs. STZ+Bay11-7085
	STZ+vehicle vs. STZ+Ki20227	-0.09667	-0.8634 to 0.6701	No	STZ+vehicle vs. STZ+Ki20227	-0.1833	-1.456 to 1.089	No	STZ+vehicle vs. STZ+Ki20227	0.02	-0.9057 to 0.9457	No	STZ+vehicle vs. STZ+Ki20227	0.33	-1.124 to 1.784	No	STZ+vehicle vs. STZ+Ki20227	0.28	-1.197 to 1.757	No	STZ+vehicle vs. STZ+Ki20227	0.38	-0.7708 to 1.531	No	STZ+vehicle vs. STZ+Ki20227	0.9633	0.3524 to 1.574	Yes	STZ+vehicle vs. STZ+Ki20227	1.12	-0.07405 to 2.314	No	STZ+vehicle vs. STZ+Ki20227	1.147	0.2842 to 2.011	Yes	STZ+vehicle vs. STZ+Ki20227	0.53	-0.9309 to 1.991	No	STZ+vehicle vs. STZ+Ki20227	0.68	-2.419 to 3.779	No	STZ+vehicle vs. STZ+Ki20227	0.6267	-0.7018 to 1.955	No	STZ+vehicle vs. STZ+Ki20227
	STZ+Bay11-7085 vs. STZ+Ki20227	-0.3333	-1.204 to 0.5374	No	STZ+Bay11-7085 vs. STZ+Ki20227	-0.3333	-1.204 to 0.5374	No	STZ+Bay11-7085 vs. STZ+Ki20227	-0.06667	-0.8600 to 0.7267	No	STZ+Bay11-7085 vs. STZ+Ki20227	0.1	-0.9863 to 1.186	No	STZ+Bay11-7085 vs. STZ+Ki20227	-0.5333	-2.557 to 1.490	No	STZ+Bay11-7085 vs. STZ+Ki20227	-0.7	-1.644 to 0.2436	No	STZ+Bay11-7085 vs. STZ+Ki20227	-0.4167	-1.595 to 0.7616	No	STZ+Bay11-7085 vs. STZ+Ki20227	-0.4167	-1.137 to 0.3040	No	STZ+Bay11-7085 vs. STZ+Ki20227	-0.05	-1.858 to 1.758	No	STZ+Bay11-7085 vs. STZ+Ki20227	-0.25	-0.6864 to 0.1864	No	STZ+Bay11-7085 vs. STZ+Ki20227	-0.2333	-2.103 to 1.636	No	STZ+Bay11-7085 vs. STZ+Ki20227	-0.6167	-1.700 to 0.4668	No	STZ+Bay11-7085 vs. STZ+Ki20227
	Fig. 3 e
		Npy								Agrp								Pomc
		Control	STZ	STZ+Bay11-7085	STZ+Ki20227					Control	STZ	STZ+Bay11-7085	STZ+Ki20227					Control	STZ	STZ+Bay11-7085	STZ+Ki20227
	n1	0.595699	3.56627	2.23184	1.95495					1.21007	4.07282	1.95327	2.29542					1.21007	4.07282	1.95327	2.29542
	n2	1.34912	3.29	1.96314	1.76779					0.806126	3.70631	2.69845	1.85314					0.806126	3.70631	2.69845	1.85314
	n3	1.05519	3.33609	1.67464	2.22401					0.983831	3.56457	2.22216	2.40243					0.983831	3.56457	2.22216	2.40243
	n4	1	4.032	2.34	1.9823					1	3.25	2.1	1.97					1	3.25	2.1	1.97
	Avg.	1	3.55609	2.0524	1.98226					1.00001	3.64843	2.24347	2.13025					1.00001	3.64843	2.24347	2.13025
	STD	0.310048	0.339508	0.297537	0.187248					0.165306	0.341192	0.322626	0.260659					0.165306	0.341192	0.322626	0.260659
	SEM	0.155024	0.169754	0.148768	0.0936242					0.0826529	0.170596	0.161313	0.130329					0.0826529	0.170596	0.161313	0.130329
		Two-way ANOVA
		Tukey's multiple comparisons test	Mean Diff.	95.00% CI of diff.	Significant?	Summary	Adjusted P Value			Tukey's multiple comparisons test	Mean Diff.	95.00% CI of diff.	Significant?	Summary	Adjusted P Value			Tukey's multiple comparisons test	Mean Diff.	95.00% CI of diff.	Significant?	Summary	Adjusted P Value
		Control vs. STZ	-2.556	-3.164 to -1.949	Yes	***	<0.001			Control vs. STZ	-3.581	-4.632 to -2.529	Yes	***	<0.001			Control vs. STZ	0.6589	0.5017 to 0.8160	Yes	***	<0.001
		Control vs. STZ+Bay11-7085	-1.052	-1.660 to -0.4449	Yes	**	<0.01			Control vs. STZ+Bay11-7085	-1.243	-1.833 to -0.6536	Yes	***	0.1004			Control vs. STZ+Bay11-7085	0.4812	0.3240 to 0.6383	Yes	***	<0.001
		Control vs. STZ+Ki20227	-0.9823	-1.590 to -0.3747	Yes	**	<0.01			Control vs. STZ+Ki20227	-1.675	-2.727 to -0.6237	Yes	**	<0.01			Control vs. STZ+Ki20227	0.6028	0.4456 to 0.7600	Yes	***	<0.001
		STZ vs. STZ+Bay11-7085	1.504	0.8962 to 2.111	Yes	***	<0.001			STZ vs. STZ+Bay11-7085	2.675	1.623 to 3.726	Yes	***	<0.001			STZ vs. STZ+Bay11-7085	-0.1777	-0.3348 to -0.02053	Yes	*	0.0254
		STZ vs. STZ+Ki20227	1.574	0.9663 to 2.181	Yes	***	<0.001			STZ vs. STZ+Ki20227	1.906	0.8543 to 2.957	Yes	***	0.0008			STZ vs. STZ+Ki20227	-0.05606	-0.2132 to 0.1011	No	ns	0.7195
		STZ+Bay11-7085 vs. STZ+Ki20227	0.07014	-0.5374 to 0.6777	No	ns	0.9855			STZ+Bay11-7085 vs. STZ+Ki20227	-0.7692	-1.821 to 0.2823	No	ns	0.1863			STZ+Bay11-7085 vs. STZ+Ki20227	0.1216	-0.03554 to 0.2788	No	ns	0.1531
[truncated: 7 more columns]

## Sheet: Fig. 4
	Fig. 4 a
		Pdk2
		Control	Gluc 16 mM	Gluc 25 mM
	n1	0.93	2.14	2.47
	n2	1.29	1.97	2.49
	n3	0.83	1.86	1.87
	n4	1.123	2.358	2.0123
	n5	0.8236	2	2.6854
	n6	1	1.756	2.365
	Avg.	0.999433	2.014	2.31545
	STD	0.181187	0.212896	0.311126
	SEM	0.073954	0.0868964	0.12699
		One-way ANOVA
		Tukey's multiple comparisons test	Mean Diff.	95.00% CI of diff.	Significant?	Summary	Adjusted P Value
		Control vs. Gluc 16 mM	-1.015	-1.377 to -0.6524	Yes	***	<0.001
		Control vs. Gluc 25 mM	-1.316	-1.678 to -0.9539	Yes	***	<0.001
		Gluc 16 mM vs. Gluc 25 mM	-0.3015	-0.6636 to 0.06070	No	ns	0.1108
	Fig. 4 b
		Pdk2
		Control	Gluc 25 mM	Gluc 25 mM+GSK06
	n1	0.9468	2.1832	0.6762
	n2	0.9802	1.8569	0.6968
	n3	1.0739	2.0097	0.8144
	Avg.	1.0003	2.0166	0.729133
	STD	0.0658909	0.163259	0.074558
	SEM	0.0380872	0.0943696	0.0430971
		One-way ANOVA
		Tukey's multiple comparisons test	Mean Diff.	95.00% CI of diff.	Significant?	Summary	Adjusted P Value
		Control vs. Gluc 25 mM	-1.016	-1.293 to -0.7398	Yes	***	<0.001
		Control vs. Gluc 25 mM+GSK06	0.2712	-0.005372 to 0.5477	No	ns	0.0538
		Gluc 25 mM vs. Gluc 25 mM+GSK06	1.287	1.011 to 1.564	Yes	***	<0.001
	Fig. 4 c
		Tnf-α							Il-1β							Il-6
		Control	Gluc 16 mM	Gluc 25 mM					Control	Gluc 16 mM	Gluc 25 mM					Control	Gluc 16 mM	Gluc 25 mM
	n1	1.0599	1.7623	2.7611					1.2707	2.5321	5.05					0.7426	1.6445	6.0172
	n2	0.9913	2.1564	2.1018					0.8169	2.7864	4.5383					1.049	2.1016	5.5121
	n3	0.9586	1.7356	1.7351					0.9126	3.7536	6.583					1.1588	2.7487	5.5185
	n4	1.00123	2.0651	2.061					0.9234	3.01235	4.40235					1.02312	3.00023	5.3651
	n5	0.95623	1.6623	1.856					1.123	2.9856	5.5123					0.95623	2.654	4.865
	n6	1.0501	1.60123	2.356					0.9561	3.2365	4.7562					1.06821	2.48256	5.0236
	Avg.	1.00289	1.83049	2.14517					1.00045	3.05109	5.14036					0.99966	2.4386	5.38358
	STD	0.0441696	0.226169	0.370017					0.16575	0.417875	0.810238					0.142109	0.490731	0.408668
	SEM	0.0180284	0.0923137	0.151027					0.0676531	0.170561	0.330709					0.0580039	0.200298	0.166803
		One-way ANOVA
		Tukey's multiple comparisons test	Mean Diff.	95.00% CI of diff.	Significant?	Summary	Adjusted P Value		Tukey's multiple comparisons test	Mean Diff.	95.00% CI of diff.	Significant?	Summary	Adjusted P Value		Tukey's multiple comparisons test	Mean Diff.	95.00% CI of diff.	Significant?	Summary	Adjusted P Value
		Control vs. Gluc 16 mM	-0.7409	-1.163 to -0.3184	Yes	***	<0.001		Control vs. Gluc 16 mM	-2.051	-2.853 to -1.248	Yes	***	<0.001		Control vs. Gluc 16 mM	-1.464	-2.027 to -0.9013	Yes	***	<0.001
		Control vs. Gluc 25 mM	-1.172	-1.595 to -0.7498	Yes	***	<0.001		Control vs. Gluc 25 mM	-4.14	-4.942 to -3.338	Yes	***	<0.001		Control vs. Gluc 25 mM	-4.409	-4.972 to -3.846	Yes	***	<0.001
		Gluc 16 mM vs. Gluc 25 mM	-0.4313	-0.8539 to -0.008836	Yes	*	0.0451		Gluc 16 mM vs. Gluc 25 mM	-2.089	-2.892 to -1.287	Yes	***	<0.001		Gluc 16 mM vs. Gluc 25 mM	-2.945	-3.508 to -2.382	Yes	***	<0.001
	Fig. 4 d
		Tnf-α							Il-1β							Il-6
		WT+Control	WT+Gluc 25 mM	KO+Control	KO+Gluc 25 mM				WT+Control	WT+STZ	KO+Control	KO+STZ				WT+Control	WT+STZ	KO+Control	KO+STZ
	n1	1.12188	2.50712	0.859852	1.54812				1.39812	4.33571	0.898955	1.80809				1.12188	5.50711	0.859852	2.54812
	n2	0.831975	2.36379	0.788742	1.76808				0.764257	4.68842	0.895986	2.68599				0.831975	5.30638	0.788742	3.13808
	n3	1.04615	2.50217	0.711104	1.94172				0.837629	5.12465	1.10093	2.82428				1.04615	4.90022	0.711104	2.14172
	n4	1	2.863	1.023	1.736				1	4.362	0.0896	2.536				1.202	4.3652	1	3
	n5	0.963	2.12	1	2.623				0.963	5.362	1.2305	2.561				1	5.8365	0.923	3.762
	n6	1.0423	2.562	0.9063	1.8623				1.042	4.892	1	2.202				0.81365	4.365	1.123	2.862
	Avg.	1.00088	2.48634	0.8815	1.9132				1.00083	4.79413	0.869328	2.43623				1.00261	5.04674	0.90095	2.90865
	STD	0.0983571	0.243928	0.120654	0.37228				0.220713	0.412154	0.402672	0.370922				0.155375	0.608903	0.148273	0.549459
	SEM	0.0401458	0.0995624	0.0492466	0.151951				0.0900868	0.168226	0.164356	0.151397				0.0634182	0.248532	0.0605196	0.224269
		Two-way ANOVA
		Tukey's multiple comparisons test	Mean Diff.	95.00% CI of diff.	Significant?	Summary	Adjusted P Value		Tukey's multiple comparisons test	Mean Diff.	95.00% CI of diff.	Significant?	Summary	Adjusted P Value		Tukey's multiple comparisons test	Mean Diff.	95.00% CI of diff.	Significant?	Summary	Adjusted P Value
		Control:WT vs. Control:KO	0.1194	-0.2616 to 0.5004	No	ns	0.8166		Control:WT vs. Control:KO	0.1315	-0.4502 to 0.7132	No	ns	0.9202		Control:WT vs. Control:KO	0.1083	-0.5193 to 0.7359	No	ns	0.962
		Control:WT vs. STZ:WT	-1.485	-1.866 to -1.104	Yes	***	<0.001		Control:WT vs. STZ:WT	-3.793	-4.375 to -3.212	Yes	***	<0.001		Control:WT vs. STZ:WT	-3.837	-4.465 to -3.210	Yes	***	<0.001
		Control:WT vs. STZ:KO	-0.9123	-1.293 to -0.5313	Yes	***	<0.001		Control:WT vs. STZ:KO	-1.435	-2.017 to -0.8537	Yes	***	<0.001		Control:WT vs. STZ:KO	-1.899	-2.527 to -1.272	Yes	***	<0.001
		Control:KO vs. STZ:WT	-1.605	-1.986 to -1.224	Yes	***	<0.001		Control:KO vs. STZ:WT	-3.925	-4.507 to -3.343	Yes	***	<0.001		Control:KO vs. STZ:WT	-3.946	-4.573 to -3.318	Yes	***	<0.001
		Control:KO vs. STZ:KO	-1.032	-1.413 to -0.6507	Yes	**	<0.01		Control:KO vs. STZ:KO	-1.567	-2.149 to -0.9852	Yes	**	<0.01		Control:KO vs. STZ:KO	-2.008	-2.635 to -1.380	Yes	**	<0.01
		STZ:WT vs. STZ:KO	0.5731	0.1922 to 0.9541	Yes	**	<0.01		STZ:WT vs. STZ:KO	2.358	1.776 to 2.940	Yes	***	<0.001		STZ:WT vs. STZ:KO	1.938	1.311 to 2.566	Yes	**	<0.01
	Fig. 4 e
		Lactate concentration
		WT+Control	WT+Gluc 16 mM	WT+Gluc 25 mM	KO+Control	KO+Gluc 16 mM	KO+Gluc 25 mM
	n1	6.3938	7.1728	7.8524	5.67765	6.3687	7.2828
	n2	6.30135	6.7218	8.07845	5.81575	5.61875	6.47195
	n3	6.26725	7.26005	7.5048	5.49625	6.0447	7.0104
	n4	6.41005	7.37555	7.70815	5.9998	5.81815	7.0602
	Avg.	6.34311	7.13255	7.78595	5.74736	5.96257	6.95634
	STD	0.0696397	0.286147	0.241571	0.213166	0.321847	0.343957
	SEM	0.0348199	0.143074	0.120786	0.106583	0.160923	0.171978
		Two-way ANOVA
		Tukey's multiple comparisons test	Mean Diff.	95.00% CI of diff.	Significant?	Summary	Adjusted P Value
		Control:WT vs. Control:KO	0.5958	0.006585 to 1.185	Yes	*	0.0466
		Control:WT vs. Gluc 16 mM:WT	-0.7894	-1.379 to -0.2003	Yes	**	<0.01
		Control:WT vs. Gluc 16 mM:KO	0.3805	-0.2086 to 0.9697	No	ns	0.3532
		Control:WT vs. Gluc 25 mM:WT	-1.443	-2.032 to -0.8537	Yes	***	<0.001
		Control:WT vs. Gluc 25 mM:KO	-0.6132	-1.202 to -0.02406	Yes	*	0.0386
		Control:KO vs. Gluc 16 mM:WT	-1.385	-1.974 to -0.7960	Yes	***	<0.001
		Control:KO vs. Gluc 16 mM:KO	-0.2152	-0.8044 to 0.3740	No	ns	0.8491
		Control:KO vs. Gluc 25 mM:WT	-2.039	-2.628 to -1.449	Yes	***	<0.001
		Control:KO vs. Gluc 25 mM:KO	-1.209	-1.798 to -0.6198	Yes	***	<0.001
		Gluc 16 mM:WT vs. Gluc 16 mM:KO	1.17	0.5808 to 1.759	Yes	**	0.0014
		Gluc 16 mM:WT vs. Gluc 25 mM:WT	-0.6534	-1.243 to -0.06424	Yes	*	0.0249
		Gluc 16 mM:WT vs. Gluc 25 mM:KO	0.1762	-0.4130 to 0.7654	No	ns	0.9275
		Gluc 16 mM:KO vs. Gluc 25 mM:WT	-1.823	-2.413 to -1.234	Yes	***	<0.001
		Gluc 16 mM:KO vs. Gluc 25 mM:KO	-0.9938	-1.583 to -0.4046	Yes	***	<0.001
		Gluc 25 mM:WT vs. Gluc 25 mM:KO	0.8296	0.2404 to 1.419	Yes	**	<0.01
	Fig. 4 f
		ECAR
		WT+Control														WT+Gluc 25 mM
		Time (minutes)	1	10	20	30	40	45	50	60	70	80	90	100		1	10	20	30	40	45	50	60	70	80	90	100
		n1	0.58581	0.296058	0.283809	1.35685	1.02258	0.39622	4.19301	3.70795	3.99351	0.648179	0.890994	0.619644		1.55523	1.33305	1.08018	2.37006	2.32271	2.29494	5.05841	5.15315	5.143	0.997491	0.993882	0.916513
		n2	1.09908	1.14088	0.918418	1.43904	1.59267	1.21828	3.59208	3.41606	3.58534	0.490176	0.643889	0.536474		1.46449	1.09786	0.934541	2.31273	2.19203	2.24671	4.31269	4.3304	3.73577	1.00318	0.851804	0.822029
		n3	0.523038	0.702946	0.556286	1.81764	1.98666	2.49528	3.21454	3.31992	3.41165	0.377271	0.702125	0.565013		1.65157	1.36388	1.15457	3.07813	2.99697	3.08841	4.90783	5.06844	4.59556	1.74905	1.54067	1.29397
		n4														2.53073	1.89731	1.89433	4.00434	3.9637	3.79339	7.22441	7.20943	7.46797	1.61268	1.6353	1.5064
		Avg	0.735976	0.713296	0.586171	1.53784	1.53397	1.36993	3.66654	3.48131	3.6635	0.505209	0.745669	0.57371		1.8005	1.42303	1.26591	2.94132	2.86885	2.85586	5.37584	5.44035	5.23557	1.3406	1.25542	1.13473
		STD	0.31602	0.422508	0.318358	0.24577	0.484713	1.05771	0.493464	0.202077	0.298701	0.136078	0.129179	0.0422616		0.492774	0.337774	0.4288	0.789555	0.810654	0.734561	1.27375	1.23591	1.597	0.396834	0.390294	0.320884
		SEM	0.18267	0.244224	0.184022	0.142063	0.280181	0.611396	0.285239	0.116807	0.17266	0.0786579	0.0746701	0.0244287		0.246387	0.168887	0.2144	0.394777	0.405327	0.367281	0.636874	0.617957	0.798498	0.198417	0.195147	0.160442
		KO+Control														KO+Gluc 25 mM
		Time (minutes)	1	10	20	30	40	45	50	60	70	80	90	100		1	10	20	30	40	45	50	60	70	80	90	100
		n1	0.992319	0.930202	0.703116	1.4663	1.49084	0.859618	3.45845	3.18088	3.35947	0.610096	0.821456	0.742391		1.80466	1.66333	1.29572	5.30828	4.85583	4.36166	4.26827	3.87867	3.67629	1.01276	1.14894	1.10403
		n2	1.51949	1.33768	1.11378	1.95795	1.9364	1.71207	4.17293	3.81468	3.89112	1.04885	1.21686	1.17139		1.07347	1.02151	1.02469	1.5742	1.68575	1.64483	3.36444	3.35356	3.14059	1.04546	0.912573	0.893933
		n3	1.26388	1.22294	1.21111	2.08859	1.8187	2.09648	4.1357	3.2768	3.49521	1.12549	1.2167	1.16978		0.943275	0.866399	0.849241	1.62394	1.59948	1.46466	3.2679	3.39523	3.49258	0.76569	0.807901	0.709927
		n4														1.38061	0.933269	1.0179	2.13142	2.1326	1.9628	4.42075	4.05861	3.92274	1.54745	1.26515	1.07872
		Avg	1.25856	1.16361	1.00934	1.83761	1.74865	1.55606	3.92236	3.42412	3.58193	0.928146	1.085	1.02785		1.30051	1.12113	1.04689	2.65946	2.56841	2.35849	3.83034	3.67152	3.55805	1.09284	1.03364	0.946654
		STD	0.263625	0.210119	0.269622	0.328132	0.230892	0.633019	0.40219	0.341621	0.276232	0.278093	0.228239	0.247217		0.382862	0.367008	0.184677	1.78374	1.54274	1.35124	0.598267	0.351278	0.329414	0.327797	0.210162	0.183511
		SEM	0.152385	0.121456	0.155851	0.189672	0.133464	0.365907	0.23248	0.197469	0.159672	0.160747	0.13193	0.1429		0.191431	0.183504	0.0923383	0.89187	0.771368	0.675619	0.299133	0.175639	0.164707	0.163899	0.105081	0.0917557
		Two-way ANOVA	*P=<0.05
		Tukey's multiple comparisons test	Mean Diff.	95.00% CI of diff.	Significant?	Tukey's multiple comparisons test	Mean Diff.	95.00% CI of diff.	Significant?	Tukey's multiple comparisons test	Mean Diff.	95.00% CI of diff.	Significant?	Tukey's multiple comparisons test	Mean Diff.	95.00% CI of diff.	Significant?	Tukey's multiple comparisons test	Mean Diff.	95.00% CI of diff.	Significant?	Tukey's multiple comparisons test	Mean Diff.	95.00% CI of diff.	Significant?
		1				10				20				30				40				45
		WT+Control vs. WT+Gluc 25 mM	-1.065	-2.939 to 0.8101	No	WT+Control vs. WT+Gluc 25 mM	-0.7097	-2.885 to 1.466	No	WT+Control vs. WT+Gluc 25 mM	-0.6797	-2.476 to 1.116	No	WT+Control vs. WT+Gluc 25 mM	-1.403	-3.185 to 0.3783	No	WT+Control vs. WT+Gluc 25 mM	-1.335	-3.464 to 0.7944	No	WT+Control vs. WT+Gluc 25 mM	-1.486	-4.356 to 1.385	No
		WT+Control vs. KO+Control	-0.5226	-1.279 to 0.2341	No	WT+Control vs. KO+Control	-0.4503	-1.358 to 0.4572	No	WT+Control vs. KO+Control	-0.4232	-1.342 to 0.4960	No	WT+Control vs. KO+Control	-0.2998	-1.125 to 0.5253	No	WT+Control vs. KO+Control	-0.2147	-1.564 to 1.134	No	WT+Control vs. KO+Control	-0.1861	-2.214 to 1.841	No
		WT+Control vs. KO+Gluc 25 mM	-0.5645	-2.927 to 1.798	No	WT+Control vs. KO+Gluc 25 mM	-0.4078	-3.376 to 2.560	No	WT+Control vs. KO+Gluc 25 mM	-0.4607	-2.251 to 1.329	No	WT+Control vs. KO+Gluc 25 mM	-1.122	-9.781 to 7.538	No	WT+Control vs. KO+Gluc 25 mM	-1.034	-9.706 to 7.637	No	WT+Control vs. KO+Gluc 25 mM	-0.9886	-10.62 to 8.645	No
		WT+Gluc 25 mM vs. KO+Control	0.5419	-1.090 to 2.174	No	WT+Gluc 25 mM vs. KO+Control	0.2594	-1.150 to 1.669	No	WT+Gluc 25 mM vs. KO+Control	0.2566	-1.199 to 1.712	No	WT+Gluc 25 mM vs. KO+Control	1.104	-0.9695 to 3.177	No	WT+Gluc 25 mM vs. KO+Control	1.12	-1.296 to 3.537	No	WT+Gluc 25 mM vs. KO+Control	1.3	-0.9119 to 3.511	No
		WT+Gluc 25 mM vs. KO+Gluc 25 mM	0.5	-0.9203 to 1.920	No	WT+Gluc 25 mM vs. KO+Gluc 25 mM	0.3019	-1.039 to 1.643	No	WT+Gluc 25 mM vs. KO+Gluc 25 mM	0.219	-0.9664 to 1.404	No	WT+Gluc 25 mM vs. KO+Gluc 25 mM	0.2819	-5.020 to 5.583	No	WT+Gluc 25 mM vs. KO+Gluc 25 mM	0.3004	-4.448 to 5.049	No	WT+Gluc 25 mM vs. KO+Gluc 25 mM	0.4974	-3.826 to 4.821	No
		KO+Control vs. KO+Gluc 25 mM	-0.04194	-2.639 to 2.555	No	KO+Control vs. KO+Gluc 25 mM	0.04248	-2.287 to 2.372	No	KO+Control vs. KO+Gluc 25 mM	-0.03756	-1.878 to 1.803	No	KO+Control vs. KO+Gluc 25 mM	-0.8218	-10.08 to 8.432	No	KO+Control vs. KO+Gluc 25 mM	-0.8198	-8.626 to 6.986	No	KO+Control vs. KO+Gluc 25 mM	-0.8024	-9.212 to 7.607	No
		50				60				70				80				90				100
		WT+Control vs. WT+Gluc 25 mM	-1.709	-5.149 to 1.730	Yes	WT+Control vs. WT+Gluc 25 mM	-1.959	-5.090 to 1.172	Yes	WT+Control vs. WT+Gluc 25 mM	-1.572	-5.629 to 2.485	Yes	WT+Control vs. WT+Gluc 25 mM	-0.8354	-2.932 to 1.261	No	WT+Control vs. WT+Gluc 25 mM	-0.5097	-2.108 to 1.088	No	WT+Control vs. WT+Gluc 25 mM	-0.561	-1.664 to 0.5423	No
		WT+Control vs. KO+Control	-0.2558	-3.754 to 3.242	No	WT+Control vs. KO+Control	0.05719	-1.795 to 1.909	No	WT+Control vs. KO+Control	0.08157	-1.883 to 2.047	No	WT+Control vs. KO+Control	-0.4229	-2.065 to 1.219	No	WT+Control vs. KO+Control	-0.3393	-1.761 to 1.082	No	WT+Control vs. KO+Control	-0.4541	-1.604 to 0.6955	No
		WT+Control vs. KO+Gluc 25 mM	-0.1638	-1.265 to 0.9376	No	WT+Control vs. KO+Gluc 25 mM	-0.1902	-0.9266 to 0.5461	No	WT+Control vs. KO+Gluc 25 mM	0.1055	-1.062 to 1.273	No	WT+Control vs. KO+Gluc 25 mM	-0.5876	-1.384 to 0.2083	No	WT+Control vs. KO+Gluc 25 mM	-0.288	-0.7792 to 0.2033	No	WT+Control vs. KO+Gluc 25 mM	-0.3729	-1.046 to 0.2999	No
		WT+Gluc 25 mM vs. KO+Control	1.453	-2.482 to 5.388	Yes	WT+Gluc 25 mM vs. KO+Control	2.016	-2.000 to 6.033	Yes	WT+Gluc 25 mM vs. KO+Control	1.654	-3.364 to 6.671	Yes	WT+Gluc 25 mM vs. KO+Control	0.4125	-0.9239 to 1.749	No	WT+Gluc 25 mM vs. KO+Control	0.1704	-1.304 to 1.644	No	WT+Gluc 25 mM vs. KO+Control	0.1069	-1.114 to 1.328	No
		WT+Gluc 25 mM vs. KO+Gluc 25 mM	1.545	-0.6655 to 3.757	No	WT+Gluc 25 mM vs. KO+Gluc 25 mM	1.769	-0.5583 to 4.096	No	WT+Gluc 25 mM vs. KO+Gluc 25 mM	1.678	-1.448 to 4.803	No	WT+Gluc 25 mM vs. KO+Gluc 25 mM	0.2478	-0.9406 to 1.436	No	WT+Gluc 25 mM vs. KO+Gluc 25 mM	0.2218	-0.7681 to 1.212	No	WT+Gluc 25 mM vs. KO+Gluc 25 mM	0.1881	-0.7178 to 1.094	No
		KO+Control vs. KO+Gluc 25 mM	0.09202	-3.583 to 3.767	Yes	KO+Control vs. KO+Gluc 25 mM	-0.2474	-2.495 to 2.000	Yes	KO+Control vs. KO+Gluc 25 mM	0.02388	-2.100 to 2.148	Yes	KO+Control vs. KO+Gluc 25 mM	-0.1647	-1.752 to 1.423	No	KO+Control vs. KO+Gluc 25 mM	0.05136	-1.481 to 1.583	No	KO+Control vs. KO+Gluc 25 mM	0.0812	-1.546 to 1.708	No
	Fig. 4 g
		Glycolytic capacity
		WT+Control	WT+Gluc 25 mM	KO+Control	KO+Gluc 25 mM
	n1	3.66654	5.37584	3.92236	3.83034
	n2	3.48131	5.44036	3.42412	3.67152
	n3	3.6635	5.23557	3.58193	3.55805
	Avg.	3.60378	5.35059	3.6428	3.68664
	STD	0.106076	0.104699	0.254638	0.136774
	SEM	0.0613156	0.0605198	0.14719	0.0790599
		Tukey's multiple comparisons test	Mean Diff.	95.00% CI of diff.	Significant?	Summary	Adjusted P Value
		Control :WT vs. Control :KO	-0.03902	-0.4642 to 0.3861	No	ns	0.9905
		Control :WT vs. Gluc 25 mM:WT	-1.747	-2.172 to -1.322	Yes	***	<0.001
		Control :WT vs. Gluc 25 mM:KO	-0.08285	-0.5080 to 0.3423	No	ns	0.9215
		Control :KO vs. Gluc 25 mM:WT	-1.708	-2.133 to -1.283	Yes	***	<0.001
		Control :KO vs. Gluc 25 mM:KO	-0.04383	-0.4690 to 0.3813	No	ns	0.9867
		Gluc 25 mM:WT vs. Gluc 25 mM:KO	1.664	1.239 to 2.089	Yes	***	<0.001
	Fig. 4 h
		OCR
		WT+Control														WT+Gluc 25 mM
		Time (minutes)	1	10	20	30	40	45	50	60	70	80	90	100		1	10	20	30	40	45	50	60	70	80	90	100
		n1	31.771	31.4	31.1245	10.5258	9.65076	9.36851	39.477	33.3514	27.7857	4.60959	5.05543	4.4359		27.1706	27.0351	27.6664	9.58371	8.93487	8.85338	27.5813	20.9283	20.0906	5.70653	6.26178	6.68498
		n2	33.7626	32.9588	32.8822	9.86361	9.328	8.84761	34.6978	28.2895	23.7972	4.76809	4.58312	4.43532		32.4682	32.2332	31.9596	10.6472	10.7533	9.488	31.9563	26.8302	21.6207	6.06186	5.12078	5.46723
		n3	33.1919	32.6351	32.9286	11.7688	9.88221	9.52586	31.0449	24.4485	20.239	4.34146	4.1108	4.54147		33.4914	33.1915	32.8077	11.6083	11.483	10.5799	32.2068	26.9702	23.0687	5.13076	5.24554	4.47466
		n4														30.8122	30.3226	29.6054	12.3577	12.6851	11.8291	33.1209	29.8307	23.9687	6.24108	6.46404	6.22838
		Avg	32.9085	32.3313	32.3118	10.7194	9.62032	9.24733	35.0733	28.6964	23.9406	4.57305	4.58311	4.47089		30.9856	30.6956	30.5098	11.0492	10.9641	10.1876	31.2163	26.1398	22.1871	5.78506	5.77304	5.71381
		STD	1.02558	0.822601	1.02845	0.967223	0.278358	0.354991	4.22859	4.46538	3.77543	0.215651	0.472316	0.0611187		2.77259	2.71612	2.32986	1.20193	1.56984	1.30614	2.47452	3.73937	1.69974	0.489505	0.688002	0.966827
		SEM	0.592818	0.475492	0.594477	0.559089	0.160901	0.205197	2.44427	2.58114	2.18233	0.124654	0.273015	0.0353287		1.38629	1.35806	1.16493	0.600967	0.784918	0.653071	1.23726	1.86969	0.849871	0.244752	0.344001	0.483414
		KO+Control														KO+Gluc 25 mM
		Time (minutes)	1	10	20	30	40	45	50	60	70	80	90	100		1	10	20	30	40	45	50	60	70	80	90	100
		n1	36.1383	34.8345	35.0202	12.3521	11.0859	10.8656	33.2724	33.3582	28.5537	6.73806	5.79551	5.93565		32.4005	30.7229	30.7029	10.6312	10.497	9.57366	39.2822	32.8795	27.2057	4.15785	3.89761	4.6469
		n2	34.6945	32.8374	33.3407	10.4353	10.683	10.3915	41.9477	36.9356	31.006	4.63287	4.58569	4.08839		39.2109	35.0645	34.9787	11.8681	12.5531	10.7407	49.9661	42.8587	36.3073	6.08951	6.23724	5.46929
		n3	29.6237	27.4179	25.2847	6.06909	7.30218	5.5372	39.3783	36.4281	31.312	0.70809	2.35572	1.8375		26.542	24.6968	25.3184	6.88208	6.90562	6.48562	34.9007	30.6746	25.3043	3.76017	3.73068	2.40498
		n4														31.517	30.2857	30.4947	11.4729	10.9884	10.613	38.1636	35.2276	29.9382	5.28977	5.8503	5.07456
		Avg	33.4855	31.6966	31.2152	9.61882	9.69036	8.93145	38.1995	35.574	30.2905	4.02634	4.24564	3.95385		32.4176	30.1925	30.3737	10.2136	10.236	9.35324	40.5782	35.4101	29.6889	4.82433	4.92895	4.39893
		STD	3.42148	3.83762	5.20417	3.22009	2.07801	2.94905	4.45617	1.93562	1.51194	3.0604	1.74493	2.05238		5.21162	4.25163	3.95327	2.28012	2.3871	1.9819	6.52884	5.30235	4.80474	1.06364	1.29872	1.37106
		SEM	1.97773	2.21828	3.00819	1.86133	1.20116	1.70465	2.57582	1.11886	0.873955	1.76902	1.00863	1.18635		2.60581	2.12582	1.97663	1.14006	1.19355	0.990952	3.26442	2.65118	2.40237	0.531818	0.64936	0.685532
		Two-way ANOVA	*P=<0.05
		Tukey's multiple comparisons test	Mean Diff.	95.00% CI of diff.	Significant?	Tukey's multiple comparisons test	Mean Diff.	95.00% CI of diff.	Significant?	Tukey's multiple comparisons test	Mean Diff.	95.00% CI of diff.	Significant?	Tukey's multiple comparisons test	Mean Diff.	95.00% CI of diff.	Significant?	Tukey's multiple comparisons test	Mean Diff.	95.00% CI of diff.	Significant?	Tukey's multiple comparisons test	Mean Diff.	95.00% CI of diff.	Significant?
		1				10				20				30				40				45
		WT+Control vs. WT+Gluc 25 mM	1.923	-7.434 to 11.28		WT+Control vs. WT+Gluc 25 mM	1.636	-7.935 to 11.21	No	WT+Control vs. WT+Gluc 25 mM	1.802	-4.862 to 8.466	No	WT+Control vs. WT+Gluc 25 mM	-0.3298	-4.131 to 3.472	No	WT+Control vs. WT+Gluc 25 mM	-1.344	-6.840 to 4.153	No	WT+Control vs. WT+Gluc 25 mM	-0.9403	-4.884 to 3.003	No
		WT+Control vs. KO+Control	-0.577	-16.50 to 15.34		WT+Control vs. KO+Control	0.6347	-16.76 to 18.03	No	WT+Control vs. KO+Control	1.097	-22.61 to 24.80	No	WT+Control vs. KO+Control	1.101	-15.03 to 17.23	No	WT+Control vs. KO+Control	-0.07003	-9.253 to 9.112	No	WT+Control vs. KO+Control	0.3159	-12.41 to 13.04	No
		WT+Control vs. KO+Gluc 25 mM	0.4909	-22.34 to 23.32		WT+Control vs. KO+Gluc 25 mM	2.139	-17.27 to 21.54	No	WT+Control vs. KO+Gluc 25 mM	1.938	-16.91 to 20.79	No	WT+Control vs. KO+Gluc 25 mM	0.5058	-12.95 to 13.96	No	WT+Control vs. KO+Gluc 25 mM	-0.6157	-12.38 to 11.15	No	WT+Control vs. KO+Gluc 25 mM	-0.1059	-9.684 to 9.472	No
		WT+Gluc 25 mM vs. KO+Control	-2.5	-26.53 to 21.53		WT+Gluc 25 mM vs. KO+Control	-1.001	-26.42 to 24.42	No	WT+Gluc 25 mM vs. KO+Control	-0.7054	-28.75 to 27.34	No	WT+Gluc 25 mM vs. KO+Control	1.43	-14.45 to 17.31	No	WT+Gluc 25 mM vs. KO+Control	1.274	-11.03 to 13.58	No	WT+Gluc 25 mM vs. KO+Control	1.256	-13.16 to 15.67	No
		WT+Gluc 25 mM vs. KO+Gluc 25 mM	-1.432	-16.27 to 13.40		WT+Gluc 25 mM vs. KO+Gluc 25 mM	0.5031	-12.91 to 13.92	No	WT+Gluc 25 mM vs. KO+Gluc 25 mM	0.1361	-11.94 to 12.21	No	WT+Gluc 25 mM vs. KO+Gluc 25 mM	0.8356	-5.833 to 7.504	No	WT+Gluc 25 mM vs. KO+Gluc 25 mM	0.728	-6.563 to 8.019	No	WT+Gluc 25 mM vs. KO+Gluc 25 mM	0.8343	-5.001 to 6.669	No
		KO+Control vs. KO+Gluc 25 mM	1.068	-16.16 to 18.29		KO+Control vs. KO+Gluc 25 mM	1.504	-10.96 to 13.97	No	KO+Control vs. KO+Gluc 25 mM	0.8415	-10.69 to 12.37	No	KO+Control vs. KO+Gluc 25 mM	-0.5948	-7.137 to 5.947	No	KO+Control vs. KO+Gluc 25 mM	-0.5457	-5.791 to 4.699	No	KO+Control vs. KO+Gluc 25 mM	-0.4218	-5.170 to 4.326	No
		50				60				70				80				90				100
		WT+Control vs. WT+Gluc 25 mM	3.857	-21.39 to 29.11	No	WT+Control vs. WT+Gluc 25 mM	2.557	-26.95 to 32.06	No	WT+Control vs. WT+Gluc 25 mM	1.754	-18.13 to 21.64	No	WT+Control vs. WT+Gluc 25 mM	-1.212	-2.391 to -0.03279	Yes	WT+Control vs. WT+Gluc 25 mM	-1.19	-2.923 to 0.5427	No	WT+Control vs. WT+Gluc 25 mM	-1.243	-5.649 to 3.163	No
		WT+Control vs. KO+Control	-3.126	-35.53 to 29.27	No	WT+Control vs. KO+Control	-6.878	-31.60 to 17.84	No	WT+Control vs. KO+Control	-6.35	-27.18 to 14.48	No	WT+Control vs. KO+Control	0.5467	-11.07 to 12.16	No	WT+Control vs. KO+Control	0.3375	-4.791 to 5.465	No	WT+Control vs. KO+Control	0.517	-7.912 to 8.946	No
		WT+Control vs. KO+Gluc 25 mM	-5.505	-35.74 to 24.73	No	WT+Control vs. KO+Gluc 25 mM	-6.714	-34.91 to 21.49	No	WT+Control vs. KO+Gluc 25 mM	-5.748	-30.32 to 18.82	No	WT+Control vs. KO+Gluc 25 mM	-0.2513	-4.293 to 3.790	No	WT+Control vs. KO+Gluc 25 mM	-0.3458	-5.959 to 5.267	No	WT+Control vs. KO+Gluc 25 mM	0.07196	-6.170 to 6.314	No
		WT+Gluc 25 mM vs. KO+Control	-6.983	-15.66 to 1.694	No	WT+Gluc 25 mM vs. KO+Control	-9.434	-17.56 to -1.310	Yes	WT+Gluc 25 mM vs. KO+Control	-8.103	-11.65 to -4.561	Yes	WT+Gluc 25 mM vs. KO+Control	1.759	-8.486 to 12.00	No	WT+Gluc 25 mM vs. KO+Control	1.527	-3.743 to 6.798	No	WT+Gluc 25 mM vs. KO+Control	1.76	-1.922 to 5.442	No
		WT+Gluc 25 mM vs. KO+Gluc 25 mM	-9.362	-26.04 to 7.318	No	WT+Gluc 25 mM vs. KO+Gluc 25 mM	-9.27	-23.12 to 4.579	No	WT+Gluc 25 mM vs. KO+Gluc 25 mM	-7.502	-20.10 to 5.101	No	WT+Gluc 25 mM vs. KO+Gluc 25 mM	0.9607	-0.7401 to 2.662	No	WT+Gluc 25 mM vs. KO+Gluc 25 mM	0.8441	-2.750 to 4.438	No	WT+Gluc 25 mM vs. KO+Gluc 25 mM	1.315	-1.038 to 3.668	No
		KO+Control vs. KO+Gluc 25 mM	-2.379	-27.76 to 23.00	No	KO+Control vs. KO+Gluc 25 mM	0.1639	-21.72 to 22.05	No	KO+Control vs. KO+Gluc 25 mM	0.6017	-20.67 to 21.87	No	KO+Control vs. KO+Gluc 25 mM	-0.798	-11.68 to 10.09	No	KO+Control vs. KO+Gluc 25 mM	-0.6833	-8.204 to 6.837	No	KO+Control vs. KO+Gluc 25 mM	-0.4451	-5.669 to 4.778	No
	Fig. 4 i
		Tnf-α							Il-1β							Il-6
		Control	Gluc 25 mM	Gluc 25 mM + Oxamate	Gluc 25 mM + GSK2837808A				Control	Gluc 25 mM	Gluc 25 mM + Oxamate	Gluc 25 mM + GSK2837808A				Control	Gluc 25 mM	Gluc 25 mM + Oxamate	Gluc 25 mM + GSK2837808A
	n1	1.33363	2.061	1.65587	1.61169				1.33363	4.69938	1.65587	1.91169				1.02312	5.3651	2.65587	2.91169
	n2	0.837941	1.856	1.24917	1.56772				0.837941	3.90728	2.24917	2.56772				0.95623	4.865	3.04917	2.56772
	n3	0.828423	2.356	1.64043	1.42366				0.828423	3.94671	1.64043	2.32366				1.06821	5.0236	2.64043	3.32366
	Avg.	1	2.091	1.51516	1.53436				1	4.18446	1.84849	2.26769				1.01585	5.08457	2.78183	2.93436
	STD	0.288976	0.251346	0.230481	0.0983514				0.288976	0.446372	0.347085	0.331581				0.0563426	0.255564	0.231658	0.37848
	SEM	0.167038	0.145287	0.133226	0.0568505				0.167038	0.258019	0.200627	0.191665				0.032568	0.147725	0.133906	0.218775
		Tukey's multiple comparisons test	Mean Diff.	95.00% CI of diff.	Significant?	Summary	Adjusted P Value		Tukey's multiple comparisons test	Mean Diff.	95.00% CI of diff.	Significant?	Summary	Adjusted P Value		Tukey's multiple comparisons test	Mean Diff.	95.00% CI of diff.	Significant?	Summary	Adjusted P Value
		Control vs. Gluc 25 mM	-1.091	-1.689 to -0.4926	Yes	**	<0.01		Control vs. Gluc 25 mM	-3.184	-4.121 to -2.248	Yes	***	<0.001		Control vs. Gluc 25 mM	-4.069	-4.742 to -3.395	Yes	***	<0.001
		Control vs. Gluc 25 mM + Oxamate	-0.5152	-1.114 to 0.08320	No	ns	0.0937		Control vs. Gluc 25 mM + Oxamate	-0.8485	-1.785 to 0.08804	No	*	0.0365		Control vs. Gluc 25 mM + Oxamate	-1.766	-2.439 to -1.092	Yes	***	0.0001
		Control vs. Gluc 25 mM + GSK2837808A	-0.5344	-1.133 to 0.06400	No	ns	0.0811		Control vs. Gluc 25 mM + GSK2837808A	-1.268	-2.204 to -0.3312	Yes	**	<0.01		Control vs. Gluc 25 mM + GSK2837808A	-1.919	-2.592 to -1.245	Yes	***	<0.001
		Gluc 25 mM vs. Gluc 25 mM + Oxamate	0.5758	-0.02252 to 1.174	No	*	<0.05		Gluc 25 mM vs. Gluc 25 mM + Oxamate	2.336	1.399 to 3.272	Yes	**	0.008		Gluc 25 mM vs. Gluc 25 mM + Oxamate	2.303	1.629 to 2.976	Yes	***	<0.001
		Gluc 25 mM vs. Gluc 25 mM + GSK2837808A	0.5566	-0.04172 to 1.155	No	*	<0.05		Gluc 25 mM vs. Gluc 25 mM + GSK2837808A	1.917	0.9802 to 2.853	Yes	**	<0.01		Gluc 25 mM vs. Gluc 25 mM + GSK2837808A	2.15	1.477 to 2.824	Yes	**	<0.01
		Gluc 25 mM + Oxamate vs. Gluc 25 mM + GSK2837808A	-0.0192	-0.6176 to 0.5792	No	ns	0.9996		Gluc 25 mM + Oxamate vs. Gluc 25 mM + GSK2837808A	-0.4192	-1.356 to 0.5173	No	ns	0.515		Gluc 25 mM + Oxamate vs. Gluc 25 mM + GSK2837808A	-0.1525	-0.8260 to 0.5210	No	ns	0.8844
	Fig. 4 k
		TNF-α
		Control	Gluc 25 mM	AAV5-GFAP-eYFP+Gluc 25 mM	AAV5-GFAP-mCherry-Cre+Gluc 25 mM
	n1	64.5154	96.6284	95.2904	73.1223
	n2	54.7513	98.7259	104.657	73.7009
	n3	65.5529	92.3467	94.3863	85.9602
	Avg.	61.6065	95.9003	98.1111	77.5945
	STD	5.95943	3.25133	5.68663	7.25075
	SEM	3.44476	1.87938	3.28707	4.19119
		Tukey's multiple comparisons test	Mean Diff.	95.00% CI of diff.	Significant?	Summary	Adjusted P Value
		Control vs. Gluc 25 mM	-34.29	-49.26 to -19.33	Yes	***	<0.001
		Control vs. AAV5-GFAP+Gluc 25 mM	-36.5	-51.47 to -21.54	Yes	***	<0.001
		Control vs. AAV5-GFAP-Cre+Gluc 25 mM	-15.99	-30.95 to -1.025	Yes	*	<0.05
		Gluc 25 mM vs. AAV5-GFAP+Gluc 25 mM	-2.211	-17.17 to 12.75	No	ns	0.9629
		Gluc 25 mM vs. AAV5-GFAP-Cre+Gluc 25 mM	18.31	3.343 to 33.27	Yes	*	<0.05
		AAV5-GFAP+Gluc 25 mM vs. AAV5-GFAP-Cre+Gluc 25 mM	20.52	5.553 to 35.48	Yes	**	<0.01
	Fig. 4 l
		Tnf-α							Il-1β
		Control	Gluc 25 mM	Gluc 25 mM + Oxamate	Gluc 25 mM + GSK2837808A				Control	Gluc 25 mM	Gluc 25 mM + Oxamate	Gluc 25 mM + GSK2837808A
	n1	1.21268	2.30452	2.33811	1.68157				1.04834	2.18011	2.01571	1.3731
	n2	0.950808	2.35757	1.88191	1.48925				1.05825	1.97212	2.11189	1.14861
	n3	0.836518	1.87733	2.20128	1.29337				0.89387	1.78366	2.02135	1.64682
	Avg.	1	2.17981	2.14044	1.48807				1.00015	1.97863	2.04965	1.38951
	STD	0.192845	0.263293	0.234108	0.194103				0.0921768	0.198307	0.0539731	0.249511
	SEM	0.111471	0.152193	0.135322	0.112198				0.0532814	0.114628	0.0311983	0.144226
		Tukey's multiple comparisons test	Mean Diff.	95.00% CI of diff.	Significant?	Summary	Adjusted P Value		Tukey's multiple comparisons test	Mean Diff.	95.00% CI of diff.	Significant?	Summary	Adjusted P Value
		Control vs. Gluc 25 mM	-1.18	-1.763 to -0.5966	Yes	***	<0.001		Control vs. Gluc 25 mM	-0.9785	-1.418 to -0.5390	Yes	***	<0.001
		Control vs. AAV5-GFAP+Gluc 25 mM	-1.14	-1.724 to -0.5572	Yes	**	<0.01		Control vs. AAV5-GFAP+Gluc 25 mM	-1.049	-1.489 to -0.6100	Yes	***	<0.001
		Control vs. AAV5-GFAP-Cre+Gluc 25 mM	-0.4881	-1.071 to 0.09513	No	ns	0.1045		Control vs. AAV5-GFAP-Cre+Gluc 25 mM	-0.3894	-0.8288 to 0.05010	No	ns	0.0837
		Gluc 25 mM vs. AAV5-GFAP+Gluc 25 mM	0.03937	-0.5438 to 0.6226	No	ns	0.9961		Gluc 25 mM vs. AAV5-GFAP+Gluc 25 mM	-0.07102	-0.5105 to 0.3684	No	ns	0.9525
		Gluc 25 mM vs. AAV5-GFAP-Cre+Gluc 25 mM	0.6917	0.1085 to 1.275	Yes	*	<0.05		Gluc 25 mM vs. AAV5-GFAP-Cre+Gluc 25 mM	0.5891	0.1497 to 1.029	Yes	*	<0.05
		AAV5-GFAP+Gluc 25 mM vs. AAV5-GFAP-Cre+Gluc 25 mM	0.6524	0.06917 to 1.236	Yes	*	<0.05		AAV5-GFAP+Gluc 25 mM vs. AAV5-GFAP-Cre+Gluc 25 mM	0.6601	0.2207 to 1.100	Yes	**	<0.01

## Sheet: Fig. 5
	Fig. 5 b
		Tnf-α							Il-1β							Il-6
		Control	STZ+vehicle	STZ+AZD7545	STZ+Oxamate	STZ+GSK2837808A			Control	STZ+vehicle	STZ+AZD7545	STZ+Oxamate	STZ+GSK2837808A			Control	STZ+vehicle	STZ+AZD7545	STZ+Oxamate	STZ+GSK2837808A
	n1	0.9977	5.5447	4.5109	4.523	4.299			1.7171	6.0213	2.9196	3.0777	3.7355			0.9111	6.0076	3.5252	4.402	5.3637
	n2	0.9218	5.0578	3.8161	3.91	3.8397			0.8811	4.9908	3.6161	2.4788	4.5695			1.1008	6.391	3.434	4.2952	5.2693
	n3	1.0804	4.4999	4.0542	4.9587	4.749			0.4017	5.2391	2.6795	3.5678	3.747			0.9881	7.0748	4.1763	5.253	5.1996
	n4	1	5.12	3.82	4.01	4.26			1.0112	4.753	3.123	3.352	3.352			1.00032	5.863	4.365	4.356	5.654
	Avg.	0.999975	5.0556	4.0503	4.35042	4.28693			1.00278	5.25105	3.08455	3.11908	3.851			1.00008	6.3341	3.87513	4.57655	5.37165
	STD	0.064768	0.42902	0.326627	0.486362	0.37166			0.543577	0.550518	0.398036	0.471619	0.512965			0.0779007	0.541729	0.464659	0.453083	0.199885
	SEM	0.032384	0.21451	0.163313	0.243181	0.18583			0.271788	0.275259	0.199018	0.235809	0.256483			0.0389503	0.270865	0.232329	0.226541	0.0999423
		Two-way ANOVA
		Tukey's multiple comparisons test	Mean Diff.	95.00% CI of diff.	Significant?	Summary	Adjusted P Value		Tukey's multiple comparisons test	Mean Diff.	95.00% CI of diff.	Significant?	Summary	Adjusted P Value		Tukey's multiple comparisons test	Mean Diff.	95.00% CI of diff.	Significant?	Summary	Adjusted P Value
		Control vs. STZ+vehicle	-4.056	-4.855 to -3.257	Yes	***	<0.001		Control vs. STZ+vehicle	-4.248	-5.337 to -3.160	Yes	***	<0.001		Control vs. STZ+vehicle	-5.334	-6.186 to -4.482	Yes	***	<0.001
		Control vs. STZ+AZD7545	-3.05	-3.849 to -2.251	Yes	***	<0.001		Control vs. STZ+AZD7545	-2.082	-3.170 to -0.9933	Yes	**	<0.01		Control vs. STZ+AZD7545	-2.875	-3.727 to -2.023	Yes	**	<0.01
		Control vs. STZ+Oxamate	-3.35	-4.150 to -2.551	Yes	***	<0.001		Control vs. STZ+Oxamate	-2.116	-3.205 to -1.028	Yes	**	<0.01		Control vs. STZ+Oxamate	-3.576	-4.428 to -2.725	Yes	***	<0.001
		Control vs. STZ+GSK2837808A	-3.287	-4.086 to -2.488	Yes	***	<0.0001		Control vs. STZ+GSK2837808A	-2.848	-3.937 to -1.760	Yes	**	<0.0001		Control vs. STZ+GSK2837808A	-4.372	-5.223 to -3.520	Yes	***	<0.001
		STZ+vehicle vs. STZ+AZD7545	1.005	0.2062 to 1.804	Yes	*	0.0109		STZ+vehicle vs. STZ+AZD7545	2.167	1.078 to 3.255	Yes	***	<0.001		STZ+vehicle vs. STZ+AZD7545	2.459	1.607 to 3.311	Yes	***	<0.001
		STZ+vehicle vs. STZ+Oxamate	0.7052	-0.09389 to 1.504	No	*	0.0468		STZ+vehicle vs. STZ+Oxamate	2.132	1.043 to 3.220	Yes	***	<0.001		STZ+vehicle vs. STZ+Oxamate	1.758	0.9059 to 2.609	Yes	**	<0.01
		STZ+vehicle vs. STZ+GSK2837808A	0.7687	-0.03039 to 1.568	No	*	0.0321		STZ+vehicle vs. STZ+GSK2837808A	1.4	0.3116 to 2.489	Yes	**	<0.01		STZ+vehicle vs. STZ+GSK2837808A	0.9625	0.1108 to 1.814	Yes	*	0.0234
		STZ+AZD7545 vs. STZ+Oxamate	-0.3001	-1.099 to 0.4989	No	ns	0.7731		STZ+AZD7545 vs. STZ+Oxamate	-0.03452	-1.123 to 1.054	No	ns	>0.9999		STZ+AZD7545 vs. STZ+Oxamate	-0.7014	-1.553 to 0.1502	No	ns	0.1327
		STZ+AZD7545 vs. STZ+GSK2837808A	-0.2366	-1.036 to 0.5624	No	ns	0.887		STZ+AZD7545 vs. STZ+GSK2837808A	-0.7665	-1.855 to 0.3220	No	ns	0.2414		STZ+AZD7545 vs. STZ+GSK2837808A	-1.497	-2.348 to -0.6449	Yes	**	<0.01
		STZ+Oxamate vs. STZ+GSK2837808A	0.0635	-0.7356 to 0.8626	No	ns	0.9991		STZ+Oxamate vs. STZ+GSK2837808A	-0.7319	-1.820 to 0.3566	No	ns	0.2795		STZ+Oxamate vs. STZ+GSK2837808A	-0.7951	-1.647 to 0.05657	No	ns	0.0729
																																											2.6
																																											2.6
	Fig. 5 c																																										2.5
																																											2.6
		Control															STZ																										3.2
		Baseline	5 d	12 d	13 d	15 d	16 d	18 d	19 d	21 d	22 d	24 d	25 d	27 d	28 d		Baseline	5 d	12 d	13 d	15 d	16 d	18 d	19 d	21 d	22 d	24 d	25 d	27 d	28 d													3.3
	n1	3.1	2.8	2.8	2.9	3.2	2.7	3	3	3.6	3.1	3.6	3.2	3.1	3.2		2.5	3.9	2.9	2.9	4.4	4.7	4.7	5.5	4.4	5.6	4.7	4.9	4.8	4.4													3.3
	n2	3.5	2.9	2.4	2.4	2.8	2.7	2.7	2.7	2.3	3.2	3.2	3	3.2	2.1		3.4	3.1	4.1	3.7	3.8	4.9	4.8	4.7	4.8	4.6	5.3	3.9	4.3	4.6													3.5
	n3	2.8	3.3	2.1	2.5	2.7	3.5	2.8	3.1	3.7	3.7	2.8	2.9	2.6	3.4		2.7	3	2.8	3.5	3.8	4.5	4.7	4.4	4.7	5	4.9	5.6	4.5	4.4													4
	n4	3.5	3.2	3.2	3.2	2.4	2.6	3	2.2	2.5	2.8	3.4	3.5	3.4	3.2		3	2.9	2.6	2.5	4.6	3.5	6.2	4.6	5.6	6.1	4.8	5.2	5.7	5.8													4.5
	n5	2.6	2.8	3.8	3.87	3.1	2.8	2.7	2.8	3	3.3	3.2	3.2	3	3		3.1	2.9	3.2	3.5	4.3	4.2	4.8	5.3	4.4	5.6	4.7	4.9	5.4	6													4
	n6																2.5	3.9	2.8	2.9	4.2	3.1	4.7	7.5	4.8	4.6	5	3.9	5	5.6													3.6
	n7																3.3	3	4.1	3.8	4.6	4.9	4.8	4.7	4.7	5	4.9	5.6	4.5	5.4													3.7
	n8																2.8	3	2.3	2.6	3.8	4.5	4.7	4.4	5.6	6.1	4.8	5.2	6.3	4.8													4.1
	n9																2.9	3.1	2.6	2.5	4.6	3.5	6.2	4.6	5	5.5	5	5	5.1	5.2
	Avg.	3.1	3	2.86	2.974	2.84	2.86	2.84	2.76	3.02	3.22	3.24	3.16	3.06	2.98		2.91111	3.2	3.04444	3.1	4.23333	4.2	5.06667	5.07778	4.88889	5.34444	4.9	4.91111	5.06667	5.13333
	STD	0.406202	0.234521	0.669328	0.594458	0.320936	0.364692	0.151658	0.350714	0.630079	0.327109	0.296648	0.230217	0.296648	0.511859		0.321887	0.4219	0.589067	0.501996	0.363318	0.545894	0.650385	0.474342	0.512348	0.660177	0.262996	0.725718	0.618466	0.6733
	SEM	0.18134	0.104697	0.298807	0.265383	0.143275	0.162809	0.0677042	0.156569	0.281285	0.146031	0.132432	0.102776	0.132432	0.228509		0.107296	0.140633	0.196356	0.167332	0.121106	0.181965	0.216795	0.158114	0.170783	0.220059	0.0876652	0.241906	0.206155	0.224433
		STZ+vehicle
		Baseline	5 d	12 d	13 d	15 d	16 d	18 d	19 d	21 d	22 d	24 d	25 d	27 d	28 d		STZ+AZD7545
	n1	3.3	3.9	2.4	2.7	4.5	4.5	4.4	4.1	4.6	5.9	4.8	4.6	4.4	4.6		Baseline	5 d	12 d	13 d	15 d	16 d	18 d	19 d	21 d	22 d	24 d	25 d	27 d	28 d
	n2	3.1	3.2	2.6	2.6	4.5	5.3	5.7	5.3	4.2	4.1	4.7	4.5	4.4	4.5		3	3.2	2	2.6	2.7	3.1	3.2	3.6	3.2	4.1	3.5	3.5	3.8	3.6
	n3	3.2	3.7	2.8	3.1	4.3	3.8	4.8	4.7	4.6	5.1	5.2	5.6	5.6	5.9		3.7	3.1	1.6	1.7	3.3	3.9	2.8	4	3.8	3.9	3.7	3.2	3.1	3.2
	n4	3..2	3.5	2.9	2.8	3.8	4.3	5.2	5.7	5.9	4.6	4.6	5.3	5.1	4.9		2.9	2.8	3.2	3	2.5	2.6	3.8	4.3	4.2	5.1	3.8	4.6	4.2	4.3
	n5	2.7	2.5	3.4	3.7	4.2	5	5	5.1	5.1	5.9	4.9	5.1	5	5.1		3.2	2.5	2.3	3	3	2.4	3.4	2.8	3.7	3.9	4.3	3.9	4.6	4.8
	n6																3.9	3.9	3.3	2.4	4.1	4	3.2	3.2	3.5	4	3.7	4	4	3.9
	n7																2.6	2.6	2.5	2.6	3.2	3.3	3.3	3.5	4	4.5	4	3.6	3.7	4.1
	n8
	n9
	Avg.	3.075	3.36	2.82	2.98	4.26	4.58	5.02	4.98	4.88	5.12	4.84	5.02	4.9	5		3.21667	3.01667	2.48333	2.55	3.13333	3.21667	3.28333	3.56667	3.73333	4.25	3.83333	3.8	3.9	3.98333
	STD	0.262996	0.545894	0.376829	0.443847	0.288097	0.589067	0.481664	0.609918	0.653452	0.794984	0.230217	0.465833	0.509902	0.556776		0.495648	0.511534	0.667583	0.480625	0.560952	0.65549	0.325064	0.539135	0.355903	0.472229	0.280476	0.485798	0.505964	0.556477
	SEM	0.117409	0.243703	0.168227	0.198146	0.128615	0.262976	0.215028	0.272285	0.29172	0.354904	0.102776	0.207961	0.227635	0.248561		0.202305	0.208789	0.272483	0.196173	0.22896	0.267547	0.132679	0.220055	0.145266	0.192746	0.11448	0.198285	0.206516	0.227133
		Two-way ANOVA	p<0.05	*P=<0.05
		Tukey's multiple comparisons test	Mean Diff.	95.00% CI of diff.	Significant?	Tukey's multiple comparisons test	Mean Diff.	95.00% CI of diff.	Significant?	Tukey's multiple comparisons test	Mean Diff.	95.00% CI of diff.	Significant?	Tukey's multiple comparisons test	Mean Diff.	95.00% CI of diff.	Significant?	Tukey's multiple comparisons test	Mean Diff.	95.00% CI of diff.	Significant?	Tukey's multiple comparisons test	Mean Diff.	95.00% CI of diff.	Significant?	Tukey's multiple comparisons test	Mean Diff.	95.00% CI of diff.	Significant?
		Baseline				5 d				12 d				13 d				15 d				16 d				18 d
		Control vs. STZ	0.1889	-0.5092 to 0.8870	No	Control vs. STZ	-0.2	-1.122 to 0.7223	No	Control vs. STZ	-0.1844	-1.749 to 1.381	No	Control vs. STZ	-0.126	-1.536 to 1.284	No	Control vs. STZ	-1.393	-2.182 to -0.6042	Yes	Control vs. STZ	-1.34	-2.319 to -0.3607	Yes	Control vs. STZ	-2.227	-3.164 to -1.289	Yes
		Control vs. 3.3	-0.26	-1.262 to 0.7421	No	Control vs. 3.3	0.18	-0.6280 to 0.9880	No	Control vs. 3.3	-0.12	-1.095 to 0.8553	No	Control vs. 3.3	-1.286	-2.699 to 0.1271	No	Control vs. 3.3	-1.74	-2.750 to -0.7296	Yes	Control vs. 3.3	-2.16	-3.399 to -0.9212	Yes	Control vs. 3.3	-2.14	-3.338 to -0.9420	Yes
		Control vs. STZ+AZD7545	-0.1167	-1.229 to 0.9953	No	Control vs. STZ+AZD7545	-0.01667	-1.290 to 1.257	No	Control vs. STZ+AZD7545	0.3767	-1.089 to 1.842	No	Control vs. STZ+AZD7545	0.424	-0.8358 to 1.684	No	Control vs. STZ+AZD7545	-0.2933	-1.364 to 0.7772	No	Control vs. STZ+AZD7545	-0.3567	-1.943 to 1.230	No	Control vs. STZ+AZD7545	-0.4433	-1.055 to 0.1680	No
		STZ vs. 3.3	-0.4489	-1.776 to 0.8781	No	STZ vs. 3.3	0.38	-0.8161 to 1.576	No	STZ vs. 3.3	0.06444	-1.230 to 1.359	No	STZ vs. 3.3	-1.16	-1.824 to -0.4961	Yes	STZ vs. 3.3	-0.3467	-1.497 to 0.8039	No	STZ vs. 3.3	-0.82	-2.037 to 0.3975	No	STZ vs. 3.3	0.08667	-0.6898 to 0.8632	No
		STZ vs. STZ+AZD7545	-0.3056	-0.6677 to 0.05663	No	STZ vs. STZ+AZD7545	0.1833	-0.8810 to 1.248	No	STZ vs. STZ+AZD7545	0.5611	-0.8642 to 1.986	No	STZ vs. STZ+AZD7545	0.55	-0.6225 to 1.723	No	STZ vs. STZ+AZD7545	1.1	0.2681 to 1.932	Yes	STZ vs. STZ+AZD7545	0.9833	-0.1251 to 2.092	No	STZ vs. STZ+AZD7545	1.783	0.8875 to 2.679	Yes
		3.3 vs. STZ+AZD7545	0.1433	-1.561 to 1.848	No	3.3 vs. STZ+AZD7545	-0.1967	-1.043 to 0.6495	No	3.3 vs. STZ+AZD7545	0.4967	-0.2114 to 1.205	No	3.3 vs. STZ+AZD7545	1.71	0.4090 to 3.011	Yes	3.3 vs. STZ+AZD7545	1.447	0.6805 to 2.213	Yes	3.3 vs. STZ+AZD7545	1.803	0.5557 to 3.051	Yes	3.3 vs. STZ+AZD7545	1.697	0.3692 to 3.024	Yes
		19 d				21 d				22 d				24 d				25 d				27 d				28 d
		Control vs. STZ	-2.318	-3.201 to -1.435	Yes	Control vs. STZ	-1.869	-3.481 to -0.2571	Yes	Control vs. STZ	-2.124	-3.458 to -0.7912	Yes	Control vs. STZ	-1.66	-2.375 to -0.9447	Yes	Control vs. STZ	-1.751	-2.777 to -0.7254	Yes	Control vs. STZ	-2.007	-2.874 to -1.139	Yes	Control vs. STZ	-2.153	-3.606 to -0.7004	Yes
		Control vs. 3.3	-2.12	-3.839 to -0.4006	Yes	Control vs. 3.3	-2.1	-3.122 to -1.078	Yes	Control vs. 3.3	-1.62	-1.857 to -1.383	Yes	Control vs. 3.3	-1.78	-3.037 to -0.5226	Yes	Control vs. 3.3	-1.74	-2.798 to -0.6816	Yes	Control vs. 3.3	-1.94	-3.428 to -0.4520	Yes	Control vs. 3.3	-1.88	-3.070 to -0.6904	Yes
		Control vs. STZ+AZD7545	-0.8067	-1.509 to -0.1046	Yes	Control vs. STZ+AZD7545	-0.7133	-2.002 to 0.5753	No	Control vs. STZ+AZD7545	-1.03	-1.553 to -0.5067	Yes	Control vs. STZ+AZD7545	-0.5933	-1.352 to 0.1652	No	Control vs. STZ+AZD7545	-0.64	-1.713 to 0.4331	No	Control vs. STZ+AZD7545	-0.84	-1.955 to 0.2747	No	Control vs. STZ+AZD7545	-1.003	-1.758 to -0.2482	Yes
		STZ vs. 3.3	0.1978	-1.189 to 1.585	No	STZ vs. 3.3	-0.2311	-2.136 to 1.674	No	STZ vs. 3.3	0.5044	-0.6247 to 1.634	No	STZ vs. 3.3	-0.12	-1.088 to 0.8480	No	STZ vs. 3.3	0.01111	-0.5681 to 0.5903	No	STZ vs. 3.3	0.06667	-1.284 to 1.418	No	STZ vs. 3.3	0.2733	-1.298 to 1.845	No
		STZ vs. STZ+AZD7545	1.511	-0.3769 to 3.399	No	STZ vs. STZ+AZD7545	1.156	0.4814 to 1.830	Yes	STZ vs. STZ+AZD7545	1.094	-0.1679 to 2.357	No	STZ vs. STZ+AZD7545	1.067	0.5772 to 1.556	Yes	STZ vs. STZ+AZD7545	1.111	0.4952 to 1.727	Yes	STZ vs. STZ+AZD7545	1.167	0.5975 to 1.736	Yes	STZ vs. STZ+AZD7545	1.15	0.2103 to 2.090	Yes
		3.3 vs. STZ+AZD7545	1.313	-0.8037 to 3.430	No	3.3 vs. STZ+AZD7545	1.387	-0.4427 to 3.216	No	3.3 vs. STZ+AZD7545	0.59	0.03571 to 1.144	Yes	3.3 vs. STZ+AZD7545	1.187	0.5040 to 1.869	Yes	3.3 vs. STZ+AZD7545	1.1	0.8535 to 1.347	Yes	3.3 vs. STZ+AZD7545	1.1	0.1533 to 2.047	Yes	3.3 vs. STZ+AZD7545	0.8767	-0.1407 to 1.894	No
	Fig. 5 d
		Control															STZ
		Baseline	5 d	12 d	13 d	15 d	16 d	18 d	19 d	21 d	22 d	24 d	25 d	27 d	28 d		Baseline	5 d	12 d	13 d	15 d	16 d	18 d	19 d	21 d	22 d	24 d	25 d	27 d	28 d
	n1	3	2.8	2.8	2.9	3.2	2.7	3	3	3.6	3.1	3.6	3.2	3.1	3.2		2.5	3.9	2.8	2.9	4.2	3.1	4.7	7.5	4.4	5.6	4.7	4.9	4.4	4.4
	n2	3.6	3	1.9	2.4	2.8	2.7	2.7	2.7	2.3	3.2	3.2	3	3.2	2.1		3.4	3	4.1	3.8	4.6	4.9	4.8	4.7	4.8	4.6	4	3.9	3.3	3.6
	n3	2.8	3.2	2.1	2.5	2.7	3.5	2.8	3.1	3.7	3.7	2.8	2.9	2.6	3.4		2.7	3.1	2.3	2.6	3.8	4.5	4.7	4.4	4.7	5	4.9	5.6	4.5	4.4
	n4	3.5	3.2	3.75	3.2	2.4	2.6	3	2.2	2.5	2.8	3.4	3.5	3.4	3.2		2.9	3	2.6	2.5	4.6	3.5	6.2	4.6	5.6	6.1	4.8	5.2	4.7	4.8
	n5	2.6	2.8	3.8	3.87	3.1	2.8	2.7	2.8	3	3.3	3.3	3.2	3	3		3.2	2.8	3.2	3.5	4.3	4.2	4.8	5.5	4.4	5.6	4.7	4.9	4.8	4.4
	n6																2.5	3.9	2.9	2.9	4.4	4.7	4.7	4.7	4.8	4.6	5.3	3.9	4.3	4.6
	n7																3.4	3	4.1	3.7	3.8	4.9	4.8	4.4	4.7	5	4.9	5.6	4.5	4.4
	n8																2.7	3.1	2.8	3.5	3.8	4.5	4.7	4.6	5.6	6.1	4.8	5.2	5.7	5.8
	n9																2.9	3	2.6	2.5	4.6	3.5	6.2	5.4	4.9	5.4	4.8	5	4.5	4.6
	Avg.	3.1	3	2.87	2.974	2.84	2.86	2.84	2.76	3.02	3.22	3.26	3.16	3.06	2.98		2.91111	3.2	3.04444	3.1	4.23333	4.2	5.06667	5.08889	4.87778	5.33333	4.76667	4.91111	4.52222	4.55556
	STD	0.43589	0.2	0.891347	0.594458	0.320936	0.364692	0.151658	0.350714	0.630079	0.327109	0.296648	0.230217	0.296648	0.511859		0.351584	0.406202	0.646357	0.526783	0.353553	0.67082	0.644205	0.987983	0.443784	0.572276	0.339116	0.629374	0.618017	0.572519
	SEM	0.194594	0.0892857	0.397923	0.265383	0.143275	0.162809	0.0677042	0.156569	0.281285	0.146031	0.132432	0.102776	0.132432	0.228509		0.117195	0.135401	0.215452	0.175594	0.117851	0.223607	0.214735	0.329328	0.147928	0.190759	0.113039	0.209791	0.206006	0.19084
		STZ+vehicle
		Baseline	5 d	12 d	13 d	15 d	16 d	18 d	19 d	21 d	22 d	24 d	25 d	27 d	28 d		STZ+Oxamate
	n1	3	3.9	3	3.2	4.2	3.5	4.4	4.1	4.6	5.9	4.8	4.6	4.4	4.6		Baseline	5 d	12 d	13 d	15 d	16 d	18 d	19 d	21 d	22 d	24 d	25 d	27 d	28 d
	n2	3.5	3.2	2	2.5	3.3	3.1	5.7	5.3	4.2	4.4	4.7	4.5	4.4	4.5		3	3.2	3.4	3.2	4	4.1	3.2	3.6	3.2	4.1	3.5	3.5	3.4	3.6
	n3	3.2	3.7	3.8	3.2	3.9	3.8	4.8	4.9	5	4.5	4.6	4.8	5	3.9		3.7	3.1	3	2.2	3.5	1.9	4.8	4	3.8	3.9	3.7	3.2	3.1	3.2
	n4	3.3	3.5	2.4	2.6	4	4.3	5.2	4.7	4.2	4.6	5	4.6	4.2	4.3		2.9	2.8	2.5	3	2.6	2.6	3.8	4.3	3.8	4	4	3.7	3.5	3.5
	n5	2.6	4	3.4	3.7	4	3.7	5.1	5	4	5.6	4.4	4.3	4	4.7		3.2	2.5	3.4	2.8	2.8	2.4	3.4	4	3.5	3.5	3.4	3.1	3	3.8
	n6																3.9	3.9	5.2	3	3.3	3	4	4.2	3.2	4.4	3.2	3	3.3	3.1
	n7																2.6	2.6	5.2	5.8	3	2.5	3.6	3.7	3.5	4.1	3.8	3.6	3.2	3
	n8
	n9
	Avg.	3.12	3.66	2.92	3.04	3.88	3.68	5.04	4.8	4.4	5	4.7	4.56	4.4	4.4		3.21667	3.01667	3.78333	3.33333	3.2	2.75	3.8	3.96667	3.5	4	3.6	3.35	3.25	3.36667
	STD	0.342053	0.320936	0.729383	0.49295	0.342053	0.438178	0.482701	0.5	0.4	0.696419	0.223607	0.181659	0.374166	0.316228		0.495648	0.511534	1.14615	1.25645	0.509902	0.750333	0.565685	0.273252	0.268328	0.296648	0.289828	0.275379	0.238048	0.25
	SEM	0.152702	0.143275	0.325618	0.220067	0.171026	0.219089	0.24135	0.25	0.2	0.34821	0.111803	0.0908295	0.187083	0.158114		0.202305	0.208789	0.467818	0.512837	0.208123	0.306258	0.230892	0.111531	0.109522	0.121081	0.118297	0.112399	0.0971623	0.102041
		STZ+GSK2837808A
		Baseline	5 d	12 d	13 d	15 d	16 d	18 d	19 d	21 d	22 d	24 d	25 d	27 d	28 d
	n1	3	3.2	3	2.1	4.4	3.5	3.2	4.5	4.2	4.1	3.5	3.5	3.4	3.6
	n2	3.7	3.1	2.5	2.1	3.6	3.9	4.8	4	3.8	3.9	4.7	4.2	3.1	4
	n3	2.9	2.8	0.9	2.2	3.5	2.6	3.8	4.3	4.3	5.3	3.5	4.3	4.7	3.7
	n4	3.2	2.5	2.6	3.8	3.1	4.4	3.7	3.8	4.1	4.3	4.7	5.1	4.9	3.5
	n5	3.9	3.9	2.7	3	4	4	3.8	4.3	3.9	4.9	4.7	4.6	4	4.3
	n6	2.6	2.6	2.6	3	3.3	3.2	4	3.9	4.3	3.9	3.5	4	4.1	3.4
	n7
	n8
	n9
	Avg.	3.21667	3.01667	2.38333	2.7	3.65	3.6	3.88333	4.13333	4.1	4.4	4.1	4.28333	4.03333	3.75
	STD	0.495648	0.511534	0.746771	0.687023	0.476445	0.641872	0.523132	0.273252	0.209762	0.576194	0.657267	0.54191	0.703325	0.339116
	SEM	0.202305	0.208789	0.304804	0.280417	0.194467	0.261989	0.213523	0.111531	0.085617	0.235181	0.268272	0.221188	0.287072	0.138415
		Two-way ANOVA	p<0.05	*P=<0.05
		Baseline				5 d				12 d				13 d				15 d					16 d					18 d
		Control vs. STZ	0.1889	-0.6410 to 1.019	No	Control vs. STZ	-0.2	-1.136 to 0.7360	No	Control vs. STZ	-0.1744	-2.407 to 2.059	No	Control vs. STZ	-0.126	-1.531 to 1.279	No	Control vs. STZ	-1.393	-2.310 to -0.4763	Yes		Control vs. STZ	-1.34	-2.560 to -0.1202	Yes		Control vs. STZ	-2.227	-3.250 to -1.203	Yes
		Control vs. STZ+vehicle	-0.02	-0.4734 to 0.4334	No	Control vs. STZ+vehicle	-0.66	-1.578 to 0.2576	No	Control vs. STZ+vehicle	-0.05	-2.253 to 2.153	No	Control vs. STZ+vehicle	-0.066	-1.039 to 0.9065	No	Control vs. STZ+vehicle	-1.04	-1.843 to -0.2373	Yes		Control vs. STZ+vehicle	-0.82	-1.922 to 0.2816	No		Control vs. STZ+vehicle	-2.2	-3.359 to -1.041	Yes
		Control vs. STZ+Oxamate	-0.1167	-1.316 to 1.083	No	Control vs. STZ+Oxamate	-0.01667	-1.368 to 1.334	No	Control vs. STZ+Oxamate	-0.9133	-2.334 to 0.5077	No	Control vs. STZ+Oxamate	-0.3593	-1.841 to 1.122	No	Control vs. STZ+Oxamate	-0.36	-1.065 to 0.3445	No		Control vs. STZ+Oxamate	0.11	-1.667 to 1.887	No		Control vs. STZ+Oxamate	-0.96	-2.406 to 0.4859	No
		Control vs. STZ+GSK2837808A	-0.24	-1.462 to 0.9823	No	Control vs. STZ+GSK2837808A	-0.1	-1.499 to 1.299	No	Control vs. STZ+GSK2837808A	0.53	-1.183 to 2.243	No	Control vs. STZ+GSK2837808A	0.334	-0.8334 to 1.501	No	Control vs. STZ+GSK2837808A	-0.88	-1.262 to -0.4976	Yes		Control vs. STZ+GSK2837808A	-0.82	-2.859 to 1.219	No		Control vs. STZ+GSK2837808A	-1.02	-2.407 to 0.3674	No
		STZ vs. STZ+vehicle	-0.2089	-1.028 to 0.6098	No	STZ vs. STZ+vehicle	-0.46	-1.267 to 0.3473	No	STZ vs. STZ+vehicle	0.1244	-2.155 to 2.403	No	STZ vs. STZ+vehicle	0.06	-1.239 to 1.359	No	STZ vs. STZ+vehicle	0.3533	-0.6425 to 1.349	No		STZ vs. STZ+vehicle	0.52	-1.289 to 2.329	No		STZ vs. STZ+vehicle	0.02667	-1.214 to 1.268	No
		STZ vs. STZ+Oxamate	-0.3056	-0.6377 to 0.02663	No	STZ vs. STZ+Oxamate	0.1833	-1.041 to 1.408	No	STZ vs. STZ+Oxamate	-0.7389	-2.597 to 1.119	No	STZ vs. STZ+Oxamate	-0.2333	-2.455 to 1.989	No	STZ vs. STZ+Oxamate	1.033	0.2283 to 1.838	Yes		STZ vs. STZ+Oxamate	1.45	-0.5949 to 3.495	No		STZ vs. STZ+Oxamate	1.267	-0.1342 to 2.668	No
		STZ vs. STZ+GSK2837808A	-0.4289	-0.7841 to -0.07367	Yes	STZ vs. STZ+GSK2837808A	0.1	-1.152 to 1.352	No	STZ vs. STZ+GSK2837808A	0.7044	-0.7205 to 2.129	No	STZ vs. STZ+GSK2837808A	0.46	-1.452 to 2.372	No	STZ vs. STZ+GSK2837808A	0.5133	-0.6662 to 1.693	No		STZ vs. STZ+GSK2837808A	0.52	-1.460 to 2.500	No		STZ vs. STZ+GSK2837808A	1.207	-0.3983 to 2.812	No
		STZ+vehicle vs. STZ+Oxamate	-0.09667	-1.324 to 1.131	No	STZ+vehicle vs. STZ+Oxamate	0.6433	-0.2008 to 1.488	No	STZ+vehicle vs. STZ+Oxamate	-0.8633	-3.157 to 1.431	No	STZ+vehicle vs. STZ+Oxamate	-0.2933	-1.526 to 0.9391	No	STZ+vehicle vs. STZ+Oxamate	0.68	-0.5462 to 1.906	No		STZ+vehicle vs. STZ+Oxamate	0.93	-0.8456 to 2.706	No		STZ+vehicle vs. STZ+Oxamate	1.24	0.5617 to 1.918	Yes
		STZ+vehicle vs. STZ+GSK2837808A	-0.22	-1.473 to 1.033	No	STZ+vehicle vs. STZ+GSK2837808A	0.56	-0.3020 to 1.422	No	STZ+vehicle vs. STZ+GSK2837808A	0.58	-2.144 to 3.304	No	STZ+vehicle vs. STZ+GSK2837808A	0.4	-1.460 to 2.260	No	STZ+vehicle vs. STZ+GSK2837808A	0.16	-0.8201 to 1.140	No		STZ+vehicle vs. STZ+GSK2837808A	0	-1.468 to 1.468	No		STZ+vehicle vs. STZ+GSK2837808A	1.18	0.7053 to 1.655	Yes
		STZ+Oxamate vs. STZ+GSK2837808A	-0.1233	-0.3858 to 0.1391	No	STZ+Oxamate vs. STZ+GSK2837808A	-0.08333	-0.2607 to 0.09401	No	STZ+Oxamate vs. STZ+GSK2837808A	1.443	-0.3457 to 3.232	No	STZ+Oxamate vs. STZ+GSK2837808A	0.6933	-1.181 to 2.567	No	STZ+Oxamate vs. STZ+GSK2837808A	-0.52	-1.134 to 0.09386	No		STZ+Oxamate vs. STZ+GSK2837808A	-0.93	-3.162 to 1.302	No		STZ+Oxamate vs. STZ+GSK2837808A	-0.06	-0.4110 to 0.2910	No
		19 d				21 d				22 d				24 d				25 d					27 d					28 d
		Control vs. STZ	-2.329	-4.480 to -0.1773	Yes	Control vs. STZ	-1.858	-3.615 to -0.1001	Yes	Control vs. STZ	-2.113	-3.571 to -0.6561	Yes	Control vs. STZ	-1.507	-2.401 to -0.6128	Yes	Control vs. STZ	-1.751	-2.871 to -0.6309	Yes		Control vs. STZ	-1.462	-2.767 to -0.1578	Yes		Control vs. STZ	-1.576	-2.201 to -0.9498	Yes
		Control vs. STZ+vehicle	-2.04	-3.254 to -0.8258	Yes	Control vs. STZ+vehicle	-1.38	-2.192 to -0.5675	Yes	Control vs. STZ+vehicle	-1.78	-3.385 to -0.1747	Yes	Control vs. STZ+vehicle	-1.44	-2.013 to -0.8672	Yes	Control vs. STZ+vehicle	-1.4	-2.059 to -0.7406	Yes		Control vs. STZ+vehicle	-1.34	-2.578 to -0.1016	Yes		Control vs. STZ+vehicle	-1.42	-2.822 to -0.01840	Yes
		Control vs. STZ+Oxamate	-1.207	-2.040 to -0.3736	Yes	Control vs. STZ+Oxamate	-0.48	-1.926 to 0.9659	No	Control vs. STZ+Oxamate	-0.78	-1.377 to -0.1826	Yes	Control vs. STZ+Oxamate	-0.34	-1.412 to 0.7317	No	Control vs. STZ+Oxamate	-0.19	-1.085 to 0.7051	No		Control vs. STZ+Oxamate	-0.19	-1.123 to 0.7428	No		Control vs. STZ+Oxamate	-0.3867	-1.194 to 0.4203	No
		Control vs. STZ+GSK2837808A	-1.42	-1.747 to -1.093	Yes	Control vs. STZ+GSK2837808A	-1.04	-2.000 to -0.08033	Yes	Control vs. STZ+GSK2837808A	-1.28	-2.092 to -0.4675	Yes	Control vs. STZ+GSK2837808A	-0.96	-2.291 to 0.3707	No	Control vs. STZ+GSK2837808A	-1.18	-2.198 to -0.1624	Yes		Control vs. STZ+GSK2837808A	-0.96	-2.725 to 0.8049	No		Control vs. STZ+GSK2837808A	-1.3	-2.656 to 0.05573	No
		STZ vs. STZ+vehicle	0.2889	-2.656 to 3.234	No	STZ vs. STZ+vehicle	0.4778	-0.7420 to 1.698	No	STZ vs. STZ+vehicle	0.3333	-0.8811 to 1.548	No	STZ vs. STZ+vehicle	0.06667	-0.7153 to 0.8486	No	STZ vs. STZ+vehicle	0.3511	-0.6222 to 1.324	No		STZ vs. STZ+vehicle	0.1222	-1.263 to 1.508	No		STZ vs. STZ+vehicle	0.1556	-0.9826 to 1.294	No
		STZ vs. STZ+Oxamate	1.122	-0.9121 to 3.157	No	STZ vs. STZ+Oxamate	1.378	0.7221 to 2.033	Yes	STZ vs. STZ+Oxamate	1.333	0.2033 to 2.463	Yes	STZ vs. STZ+Oxamate	1.167	0.4654 to 1.868	Yes	STZ vs. STZ+Oxamate	1.561	0.4269 to 2.695	Yes		STZ vs. STZ+Oxamate	1.272	0.4365 to 2.108	Yes		STZ vs. STZ+Oxamate	1.189	0.4960 to 1.882	Yes
		STZ vs. STZ+GSK2837808A	0.9089	-1.084 to 2.902	No	STZ vs. STZ+GSK2837808A	0.8178	-0.1247 to 1.760	No	STZ vs. STZ+GSK2837808A	0.8333	-0.6069 to 2.274	No	STZ vs. STZ+GSK2837808A	0.5467	-1.023 to 2.117	No	STZ vs. STZ+GSK2837808A	0.5711	-0.7505 to 1.893	No		STZ vs. STZ+GSK2837808A	0.5022	-0.5403 to 1.545	No		STZ vs. STZ+GSK2837808A	0.2756	-0.7353 to 1.286	No
		STZ+vehicle vs. STZ+Oxamate	0.8333	0.2297 to 1.437	Yes	STZ+vehicle vs. STZ+Oxamate	0.9	0.1386 to 1.661	Yes	STZ+vehicle vs. STZ+Oxamate	1	-0.03823 to 2.038	No	STZ+vehicle vs. STZ+Oxamate	1.1	0.3878 to 1.812	Yes	STZ+vehicle vs. STZ+Oxamate	1.21	0.8742 to 1.546	Yes		STZ+vehicle vs. STZ+Oxamate	1.15	0.5691 to 1.731	Yes		STZ+vehicle vs. STZ+Oxamate	1.033	0.04476 to 2.022	Yes
		STZ+vehicle vs. STZ+GSK2837808A	0.62	-0.6327 to 1.873	No	STZ+vehicle vs. STZ+GSK2837808A	0.34	-0.1590 to 0.8390	No	STZ+vehicle vs. STZ+GSK2837808A	0.5	-1.349 to 2.349	No	STZ+vehicle vs. STZ+GSK2837808A	0.48	-0.9003 to 1.860	No	STZ+vehicle vs. STZ+GSK2837808A	0.22	-1.056 to 1.496	No		STZ+vehicle vs. STZ+GSK2837808A	0.38	-1.207 to 1.967	No		STZ+vehicle vs. STZ+GSK2837808A	0.12	-1.224 to 1.464	No
		STZ+Oxamate vs. STZ+GSK2837808A	-0.2133	-1.035 to 0.6088	No	STZ+Oxamate vs. STZ+GSK2837808A	-0.56	-1.254 to 0.1342	No	STZ+Oxamate vs. STZ+GSK2837808A	-0.5	-1.556 to 0.5555	No	STZ+Oxamate vs. STZ+GSK2837808A	-0.62	-2.274 to 1.034	No	STZ+Oxamate vs. STZ+GSK2837808A	-0.99	-2.502 to 0.5222	No		STZ+Oxamate vs. STZ+GSK2837808A	-0.77	-2.320 to 0.7801	No		STZ+Oxamate vs. STZ+GSK2837808A	-0.9133	-1.874 to 0.04736	No

## Sheet: Fig. 6
	Fig. 6 b
		Pdk2
		WT+Control	KO+Ad-GFP+STZ	KO+Ad-PDK2-GFP+STZ
	n1	1.10913	0.018762	1.90288
	n2	1.01558	0.046037	2.17227
	n3	0.875285	-0.02679	2.62856
	Avg.	0.999998	0.0126697	2.23457
	STD	0.117697	0.0367938	0.36683
	SEM	0.068033	0.0212681	0.21204
		One-way ANOVA
		Tukey's multiple comparisons test	Mean Diff.	95.00% CI of diff.	Significant?	Summary	Adjusted P Value
		WT+Control vs. KO+Ad-GFP+STZ	0.9873	0.4276 to 1.547	Yes	**	0.004
		WT+Control vs. KO+Ad-PDK2-GFP+STZ	-1.235	-1.794 to -0.6748	Yes	**	0.0012
		KO+Ad-GFP+STZ vs. KO+Ad-PDK2-GFP+STZ	-2.222	-2.782 to -1.662	Yes	***	<0.001
	Fig. 6 c
		Tnf-α								Il-1β								Il-6
		WT+Control	WT+STZ	KO+Control	KO+STZ	KO+Ad-GFP+STZ	KO+Ad-PDK2-GFP+STZ			WT+Control	WT+STZ	KO+Control	KO+STZ	KO+Ad-GFP+STZ	KO+Ad-PDK2-GFP+STZ			WT+Control	WT+STZ	KO+Control	KO+STZ	KO+Ad-GFP+STZ	KO+Ad-PDK2-GFP+STZ
	n1	0.989066	4.15465	1.04426	1.94714	2.73777	4.25271			0.989066	4.15465	1.04426	1.94714	2.73777	4.25271			0.989066	4.43036	1.80183	2.33283	2.56316	4.22446
	n2	0.774987	4.43974	1.09385	2.82036	2.28309	3.76907			0.774987	4.43974	1.09385	2.82036	2.28309	3.76907			0.774987	5.43805	0.937569	3.16022	1.60215	2.77522
	n3	1.23595	3.74483	0.567054	2.36769	2.80818	3.64568			1.23595	3.74483	0.567054	2.36769	2.80818	3.64568			1.23595	4.19882	1.04778	1.99768	2.29094	4.17588
	n4	1.0012	3.65332	0.9984	2.135	2.563	3.4652			1.00324	5.0236	0.99653	2.6312	2.6351	3.6548			1.00321	5.123	1.0036	2.4531	2.1356	3.862
	Avg.	1.0003	3.99814	0.925892	2.31755	2.59801	3.78317			1.00081	4.34071	0.925424	2.4416	2.61604	3.83057			1.0008	4.79756	1.1977	2.48596	2.14796	3.75939
	STD	0.188347	0.366321	0.24238	0.376768	0.233883	0.336983			0.188353	0.537226	0.242195	0.378312	0.233062	0.286973			0.188352	0.580075	0.405294	0.489071	0.404512	0.675494
	SEM	0.0941733	0.18316	0.12119	0.188384	0.116941	0.168491			0.0941763	0.268613	0.121097	0.189156	0.116531	0.143487			0.0941761	0.290038	0.202647	0.244536	0.202256	0.337747
		One-way ANOVA
		Tukey's multiple comparisons test	Mean Diff.	95.00% CI of diff.	Significant?	Summary	Adjusted P Value			Tukey's multiple comparisons test	Mean Diff.	95.00% CI of diff.	Significant?	Summary	Adjusted P Value			Tukey's multiple comparisons test	Mean Diff.	95.00% CI of diff.	Significant?	Summary	Adjusted P Value
		WT+Control vs. WT+STZ	-2.998	-3.671 to -2.325	Yes	***	<0.001			WT+Control vs. WT+STZ	-3.34	-4.087 to -2.593	Yes	***	<0.001			WT+Control vs. WT+STZ	-3.797	-4.880 to -2.713	Yes	***	<0.001
		WT+Control vs. KO+Control	0.07441	-0.5989 to 0.7477	No	ns	0.9992			WT+Control vs. KO+Control	0.07539	-0.6714 to 0.8221	No	ns	0.9995			WT+Control vs. KO+Control	-0.1969	-1.281 to 0.8868	No	ns	0.9913
		WT+Control vs. KO+STZ	-1.317	-1.991 to -0.6439	Yes	***	<0.001			WT+Control vs. KO+STZ	-1.441	-2.188 to -0.6940	Yes	***	0.0001			WT+Control vs. KO+STZ	-1.485	-2.569 to -0.4015	Yes	**	0.0044
		WT+Control vs. KO+Ad-GFP+STZ	-1.598	-2.271 to -0.9244	Yes	***	<0.001			WT+Control vs. KO+Ad-GFP+STZ	-1.615	-2.362 to -0.8685	Yes	***	<0.001			WT+Control vs. KO+Ad-GFP+STZ	-1.147	-2.231 to -0.06346	Yes	**	<0.01
		WT+Control vs. KO+Ad-PDK2-GFP+STZ	-2.783	-3.456 to -2.110	Yes	***	<0.001			WT+Control vs. KO+Ad-PDK2-GFP+STZ	-2.83	-3.577 to -2.083	Yes	***	<0.001			WT+Control vs. KO+Ad-PDK2-GFP+STZ	-2.759	-3.842 to -1.675	Yes	***	<0.001
		WT+STZ vs. KO+Control	3.072	2.399 to 3.746	Yes	***	<0.001			WT+STZ vs. KO+Control	3.415	2.669 to 4.162	Yes	***	<0.001			WT+STZ vs. KO+Control	3.6	2.516 to 4.684	Yes	***	<0.001
		WT+STZ vs. KO+STZ	1.681	1.007 to 2.354	Yes	***	<0.001			WT+STZ vs. KO+STZ	1.899	1.152 to 2.646	Yes	***	<0.001			WT+STZ vs. KO+STZ	2.312	1.228 to 3.395	Yes	***	<0.001
		WT+STZ vs. KO+Ad-GFP+STZ	1.4	0.7268 to 2.073	Yes	***	<0.001			WT+STZ vs. KO+Ad-GFP+STZ	1.725	0.9779 to 2.471	Yes	***	<0.001			WT+STZ vs. KO+Ad-GFP+STZ	2.65	1.566 to 3.733	Yes	***	<0.001
		WT+STZ vs. KO+Ad-PDK2-GFP+STZ	0.215	-0.4583 to 0.8883	No	ns	0.907			WT+STZ vs. KO+Ad-PDK2-GFP+STZ	0.5101	-0.2366 to 1.257	No	ns	0.2976			WT+STZ vs. KO+Ad-PDK2-GFP+STZ	1.038	-0.04553 to 2.122	No	ns	0.0649
		KO+Control vs. KO+STZ	-1.392	-2.065 to -0.7184	Yes	***	<0.001			KO+Control vs. KO+STZ	-1.516	-2.263 to -0.7694	Yes	***	<0.001			KO+Control vs. KO+STZ	-1.288	-2.372 to -0.2046	Yes	*	0.0147
		KO+Control vs. KO+Ad-GFP+STZ	-1.672	-2.345 to -0.9988	Yes	***	<0.001			KO+Control vs. KO+Ad-GFP+STZ	-1.691	-2.437 to -0.9439	Yes	***	<0.001			KO+Control vs. KO+Ad-GFP+STZ	-0.9503	-2.034 to 0.1334	No	ns	0.1057
		KO+Control vs. KO+Ad-PDK2-GFP+STZ	-2.857	-3.531 to -2.184	Yes	***	<0.001			KO+Control vs. KO+Ad-PDK2-GFP+STZ	-2.905	-3.652 to -2.158	Yes	***	<0.001			KO+Control vs. KO+Ad-PDK2-GFP+STZ	-2.562	-3.645 to -1.478	Yes	***	<0.001
		KO+STZ vs. KO+Ad-GFP+STZ	-0.2805	-0.9538 to 0.3928	No	ns	0.7687			KO+STZ vs. KO+Ad-GFP+STZ	-0.1744	-0.9212 to 0.5723	No	ns	0.9736			KO+STZ vs. KO+Ad-GFP+STZ	0.338	-0.7457 to 1.422	No	ns	0.9149
		KO+STZ vs. KO+Ad-PDK2-GFP+STZ	-1.466	-2.139 to -0.7923	Yes	**	<0.01			KO+STZ vs. KO+Ad-PDK2-GFP+STZ	-1.389	-2.136 to -0.6422	Yes	**	<0.01			KO+STZ vs. KO+Ad-PDK2-GFP+STZ	-1.273	-2.357 to -0.1897	Yes	*	0.0161
		KO+Ad-GFP+STZ vs. KO+Ad-PDK2-GFP+STZ	-1.185	-1.858 to -0.5118	Yes	**	<0.01			KO+Ad-GFP+STZ vs. KO+Ad-PDK2-GFP+STZ	-1.215	-1.961 to -0.4678	Yes	*	0.038			KO+Ad-GFP+STZ vs. KO+Ad-PDK2-GFP+STZ	-1.611	-2.695 to -0.5277	Yes	**	0.002
	Fig. 6 d
		Food intake
		WT+Control										WT+STZ
		Baseline	5 d	10 d	13 d	16 d	19 d	22 d	25 d	28 d		Baseline	5 d	10 d	13 d	16 d	19 d	22 d	25 d	28 d
		4	3.8	4.05	4.4	4.1	4.6	4.05	4.3	4		4	3.9	6	5.4	5.4	7.9	7.4	8.6	6.8
		4.3	4	3.9	4.2	3.6	3.5	3.9	4	4.7		3.6	3	6.5	8.1	7.7	9	7.2	7.2	10.1
		3.9	4.1	3.9	4.2	3.9	4.15	4	4.3	4.2		4.1	3.9	5.9	7.1	6.9	8.4	7.7	7.8	8.3
		3.5	3.8	3.9	4.5	3.8	5.2	4.6	4.4	4.5		3.9	4.5	6.2	7.3	8.8	9.3	7.6	8.3	9.1
		3.7	4.2	3.75	4	3.6	3.9	3.65	4.2	4		4.5	3.5	5.5	6.9	7.1	7.1	7.8	7	7.9
		3.9	4.3	4.02	3.87	4.3	3.5	4	4.4	3.8		4.6	4.5	5.2	7.9	5.9	8.7	8.5	7.8	7.5
		3.88333	4.03333	3.92	4.195	3.88333	4.14167	4.03333	4.26667	4.2		4.11667	3.88333	5.88333	7.11667	6.96667	8.4	7.7	7.78333	8.28333
		0.271416	0.206559	0.106771	0.236114	0.278687	0.665144	0.312517	0.150555	0.340588	#DIV/0!	0.376386	0.581091	0.470815	0.960035	1.22583	0.8	0.447214	0.614546	1.17714
		2.45	2.45	2.45	2.45	2.45	2.45	2.45	2.45	2.45	2.45	2.45	2.45	2.45	2.45	2.45	2.45	2.45	2.45	2.45
		KO+Control										KO+STZ
		Baseline	5 d	10 d	13 d	16 d	19 d	22 d	25 d	28 d		Baseline	5 d	10 d	13 d	16 d	19 d	22 d	25 d	28 d
		4	4	3.8	4.1	3.7	3.7	3.5	3.5	3.5		4.2	3.9	4.9	6.5	5.7	5.6	5.2	4.5	5.9
		4.3	3.2	4.5	4	3.4	4.1	4.1	3.3	3.7		3.9	3.2	5	5.3	7	6.8	6.7	7.2	6.4
		4	3.7	4	3.9	3.7	3.9	3.6	3.8	3.9		3.9	3.7	5.4	6	6.2	5.9	6	5.7	6.5
		3.8	4	4.2	3.9	3.5	3.6	3.3	4.6	3.7		4	4	5.8	6.2	5.8	6	5.9	4.3	7.4
		3.8	3.5	4.2	3.9	3.6	3.6	4	3.6	5.5		3	3.5	6.2	6.2	6.6	6	6.7	7.2	7.5
		4.3	4	3.5	3.4	4.4	4.3	3.3	3.9	3		4.3	4	5.1	6.2	6.3	5.2	5.4	5.4	5.3
		4.03333	3.73333	4.03333	3.86667	3.71667	3.86667	3.63333	3.78333	3.88333		3.88333	3.71667	5.4	6.06667	6.26667	5.91667	5.98333	5.71667	6.5
		0.225093	0.332666	0.350238	0.242212	0.354495	0.287518	0.34448	0.453505	0.84951		0.462241	0.318852	0.509902	0.408248	0.488535	0.530723	0.630608	1.26399	0.850882
		0.0918745	0.135782	0.142954	0.0988621	0.144692	0.117354	0.140604	0.185104	0.346739		0.18867	0.130144	0.208123	0.166632	0.199402	0.216622	0.257391	0.515914	0.347299
		KO+Ad-GFP+STZ										KO+Ad-PDK2-GFP+STZ
		Baseline	5 d	10 d	13 d	16 d	19 d	22 d	25 d	28 d		Baseline	5 d	10 d	13 d	16 d	19 d	22 d	25 d	28 d
		4.2	3.2	6.8	6.5	5.9	5.3	5.9	6	5.3		4.2	3.9	6	6.5	7.1	6.8	7.5	7.39	8
		4	3.1	6.7	6.1	5.3	5.6	5.5	6.3	6.5		4.3	3.2	5	7.3	7.1	7.5	7	6.5	7.23
		4.3	3.7	5.1	5.8	6.2	6.3	6.3	6.2	6.2		4.1	3.7	5.9	6.8	6.8	7.4	7.2	7	7.5
		4.4	2.5	4.2	5.7	5.8	6.5	6.4	6	7		4	3.7	5.8	6.2	6.4	6.5	6.3	6.5	7.15
		3.9	3.9	3.7	5.3	6.8	7	7.7	5.5	5.5		3.8	3.5	7	6.8	6.8	7.6	8	7.5	8
		4	4.2	4.3	5.5	7	6.9	6.2	7	6.5		4.3	4	5.5	7.2	6.5	9	7.3	7.6	7.3
		4.13333	3.43333	5.13333	5.81667	6.16667	6.26667	6.33333	6.16667	6.16667		4.11667	3.66667	5.86667	6.8	6.78333	7.46667	7.21667	7.08167	7.53
		0.196638	0.618601	1.33066	0.430891	0.640833	0.688961	0.744759	0.492612	0.650128		0.194079	0.287518	0.662319	0.414729	0.292689	0.86641	0.563619	0.494385	0.382099
		0.0802606	0.25249	0.543128	0.175874	0.261564	0.281208	0.303983	0.201066	0.265358		0.0792159	0.117354	0.270334	0.169277	0.119465	0.353637	0.230049	0.20179	0.155959
		Two-way ANOVA
		Tukey's multiple comparisons test	Mean Diff.	95.00% CI of diff.	Significant?	Tukey's multiple comparisons test	Mean Diff.	95.00% CI of diff.	Significant?	Tukey's multiple comparisons test	Mean Diff.	95.00% CI of diff.	Significant?	Tukey's multiple comparisons test	Mean Diff.	95.00% CI of diff.	Significant?	Tukey's multiple comparisons test	Mean Diff.	95.00% CI of diff.	Significant?	Tukey's multiple comparisons test	Mean Diff.	95.00% CI of diff.	Significant?	Tukey's multiple comparisons test	Mean Diff.	95.00% CI of diff.	Significant?	Tukey's multiple comparisons test	Mean Diff.	95.00% CI of diff.	Significant?	Tukey's multiple comparisons test	Mean Diff.	95.00% CI of diff.	Significant?
		Baseline				5 d				10 d				13 d				16 d				19 d				22 d				25 d				28 d
		WT+Control vs. WT+STZ	-0.2333	-1.185 to 0.7184	No	WT+Control vs. WT+STZ	0.15	-0.9334 to 1.233	No	WT+Control vs. WT+STZ	-1.963	-2.809 to -1.118	Yes	WT+Control vs. WT+STZ	-2.922	-4.813 to -1.031	Yes	WT+Control vs. WT+STZ	-3.083	-5.579 to -0.5876	Yes	WT+Control vs. WT+STZ	-4.258	-5.909 to -2.608	Yes	WT+Control vs. WT+STZ	-3.667	-4.654 to -2.679	Yes	WT+Control vs. WT+STZ	-3.517	-4.434 to -2.599	Yes	WT+Control vs. WT+STZ	-4.083	-5.607 to -2.559	Yes
		WT+Control vs. KO+Control	-0.15	-0.4362 to 0.1362	No	WT+Control vs. KO+Control	0.3	-0.4470 to 1.047	No	WT+Control vs. KO+Control	-0.1133	-0.8597 to 0.6330	No	WT+Control vs. KO+Control	0.3283	0.01285 to 0.6438	Yes	WT+Control vs. KO+Control	0.1667	-0.1576 to 0.4909	No	WT+Control vs. KO+Control	0.275	-1.296 to 1.846	No	WT+Control vs. KO+Control	0.4	-0.6579 to 1.458	No	WT+Control vs. KO+Control	0.4833	-0.1340 to 1.101	No	WT+Control vs. KO+Control	0.3167	-1.292 to 1.926	No
		WT+Control vs. KO+STZ	0	-0.8169 to 0.8169	No	WT+Control vs. KO+STZ	0.3167	-0.3922 to 1.026	No	WT+Control vs. KO+STZ	-1.48	-2.530 to -0.4296	Yes	WT+Control vs. KO+STZ	-1.872	-2.651 to -1.093	Yes	WT+Control vs. KO+STZ	-2.383	-3.572 to -1.195	Yes	WT+Control vs. KO+STZ	-1.775	-3.330 to -0.2195	Yes	WT+Control vs. KO+STZ	-1.95	-3.365 to -0.5352	Yes	WT+Control vs. KO+STZ	-1.45	-3.868 to 0.9676	No	WT+Control vs. KO+STZ	-2.3	-3.640 to -0.9600	Yes
		WT+Control vs. KO+Ad-GFP+STZ	-0.25	-0.9356 to 0.4356	No	WT+Control vs. KO+Ad-GFP+STZ	0.6	-0.1631 to 1.363	No	WT+Control vs. KO+Ad-GFP+STZ	-1.213	-3.441 to 1.014	No	WT+Control vs. KO+Ad-GFP+STZ	-1.622	-2.219 to -1.024	Yes	WT+Control vs. KO+Ad-GFP+STZ	-2.283	-3.289 to -1.277	Yes	WT+Control vs. KO+Ad-GFP+STZ	-2.125	-3.916 to -0.3339	Yes	WT+Control vs. KO+Ad-GFP+STZ	-2.3	-3.861 to -0.7394	Yes	WT+Control vs. KO+Ad-GFP+STZ	-1.9	-2.732 to -1.068	Yes	WT+Control vs. KO+Ad-GFP+STZ	-1.967	-2.925 to -1.009	Yes
		WT+Control vs. KO+Ad-PDK2-GFP+STZ	-0.2333	-0.5576 to 0.09093	No	WT+Control vs. KO+Ad-PDK2-GFP+STZ	0.3667	-0.2333 to 0.9666	No	WT+Control vs. KO+Ad-PDK2-GFP+STZ	-1.947	-3.212 to -0.6816	Yes	WT+Control vs. KO+Ad-PDK2-GFP+STZ	-2.605	-3.674 to -1.536	Yes	WT+Control vs. KO+Ad-PDK2-GFP+STZ	-2.9	-3.694 to -2.106	Yes	WT+Control vs. KO+Ad-PDK2-GFP+STZ	-3.325	-5.873 to -0.7775	Yes	WT+Control vs. KO+Ad-PDK2-GFP+STZ	-3.183	-4.672 to -1.695	Yes	WT+Control vs. KO+Ad-PDK2-GFP+STZ	-2.815	-3.625 to -2.005	Yes	WT+Control vs. KO+Ad-PDK2-GFP+STZ	-3.33	-4.440 to -2.220	Yes
		WT+STZ vs. KO+Control	0.08333	-0.7141 to 0.8808	No	WT+STZ vs. KO+Control	0.15	-0.3754 to 0.6754	No	WT+STZ vs. KO+Control	1.85	1.302 to 2.398	Yes	WT+STZ vs. KO+Control	3.25	1.315 to 5.185	Yes	WT+STZ vs. KO+Control	3.25	0.6863 to 5.814	Yes	WT+STZ vs. KO+Control	4.533	3.255 to 5.812	Yes	WT+STZ vs. KO+Control	4.067	2.867 to 5.267	Yes	WT+STZ vs. KO+Control	4	2.991 to 5.009	Yes	WT+STZ vs. KO+Control	4.4	1.910 to 6.890	Yes
		WT+STZ vs. KO+STZ	0.2333	-0.9201 to 1.387	No	WT+STZ vs. KO+STZ	0.1667	-0.3341 to 0.6674	No	WT+STZ vs. KO+STZ	0.4833	-0.8585 to 1.825	No	WT+STZ vs. KO+STZ	1.05	-1.185 to 3.285	No	WT+STZ vs. KO+STZ	0.7	-1.439 to 2.839	No	WT+STZ vs. KO+STZ	2.483	0.9795 to 3.987	Yes	WT+STZ vs. KO+STZ	1.717	0.1574 to 3.276	Yes	WT+STZ vs. KO+STZ	2.067	-1.182 to 5.315	No	WT+STZ vs. KO+STZ	1.783	-0.2097 to 3.776	No
		WT+STZ vs. KO+Ad-GFP+STZ	-0.01667	-0.8728 to 0.8395	No	WT+STZ vs. KO+Ad-GFP+STZ	0.45	-1.023 to 1.923	No	WT+STZ vs. KO+Ad-GFP+STZ	0.75	-1.157 to 2.657	No	WT+STZ vs. KO+Ad-GFP+STZ	1.3	-0.8528 to 3.453	No	WT+STZ vs. KO+Ad-GFP+STZ	0.8	-2.004 to 3.604	No	WT+STZ vs. KO+Ad-GFP+STZ	2.133	0.1456 to 4.121	Yes	WT+STZ vs. KO+Ad-GFP+STZ	1.367	0.1028 to 2.631	Yes	WT+STZ vs. KO+Ad-GFP+STZ	1.617	0.3540 to 2.879	Yes	WT+STZ vs. KO+Ad-GFP+STZ	2.117	0.5769 to 3.656	Yes
		WT+STZ vs. KO+Ad-PDK2-GFP+STZ	0	-0.8243 to 0.8243	No	WT+STZ vs. KO+Ad-PDK2-GFP+STZ	0.2167	-0.4295 to 0.8628	No	WT+STZ vs. KO+Ad-PDK2-GFP+STZ	0.01667	-1.680 to 1.714	No	WT+STZ vs. KO+Ad-PDK2-GFP+STZ	0.3167	-1.043 to 1.676	No	WT+STZ vs. KO+Ad-PDK2-GFP+STZ	0.1833	-2.188 to 2.554	No	WT+STZ vs. KO+Ad-PDK2-GFP+STZ	0.9333	-1.187 to 3.054	No	WT+STZ vs. KO+Ad-PDK2-GFP+STZ	0.4833	-0.6368 to 1.603	No	WT+STZ vs. KO+Ad-PDK2-GFP+STZ	0.7017	-0.6850 to 2.088	No	WT+STZ vs. KO+Ad-PDK2-GFP+STZ	0.7533	-1.802 to 3.309	No
		KO+Control vs. KO+STZ	0.15	-0.5267 to 0.8267	No	KO+Control vs. KO+STZ	0.01667	-0.05443 to 0.08777	No	KO+Control vs. KO+STZ	-1.367	-2.266 to -0.4673	Yes	KO+Control vs. KO+STZ	-2.2	-3.067 to -1.333	Yes	KO+Control vs. KO+STZ	-2.55	-3.677 to -1.423	Yes	KO+Control vs. KO+STZ	-2.05	-3.156 to -0.9444	Yes	KO+Control vs. KO+STZ	-2.35	-3.018 to -1.682	Yes	KO+Control vs. KO+STZ	-1.933	-4.708 to 0.8415	No	KO+Control vs. KO+STZ	-2.617	-3.635 to -1.599	Yes
		KO+Control vs. KO+Ad-GFP+STZ	-0.1	-0.7133 to 0.5133	No	KO+Control vs. KO+Ad-GFP+STZ	0.3	-0.9462 to 1.546	No	KO+Control vs. KO+Ad-GFP+STZ	-1.1	-3.395 to 1.195	No	KO+Control vs. KO+Ad-GFP+STZ	-1.95	-2.541 to -1.359	Yes	KO+Control vs. KO+Ad-GFP+STZ	-2.45	-3.219 to -1.681	Yes	KO+Control vs. KO+Ad-GFP+STZ	-2.4	-3.689 to -1.111	Yes	KO+Control vs. KO+Ad-GFP+STZ	-2.7	-4.044 to -1.356	Yes	KO+Control vs. KO+Ad-GFP+STZ	-2.383	-3.514 to -1.252	Yes	KO+Control vs. KO+Ad-GFP+STZ	-2.283	-4.517 to -0.04921	Yes
		KO+Control vs. KO+Ad-PDK2-GFP+STZ	-0.08333	-0.2546 to 0.08789	No	KO+Control vs. KO+Ad-PDK2-GFP+STZ	0.06667	-0.1442 to 0.2776	No	KO+Control vs. KO+Ad-PDK2-GFP+STZ	-1.833	-3.167 to -0.4994	Yes	KO+Control vs. KO+Ad-PDK2-GFP+STZ	-2.933	-3.910 to -1.956	Yes	KO+Control vs. KO+Ad-PDK2-GFP+STZ	-3.067	-4.018 to -2.115	Yes	KO+Control vs. KO+Ad-PDK2-GFP+STZ	-3.6	-4.745 to -2.455	Yes	KO+Control vs. KO+Ad-PDK2-GFP+STZ	-3.583	-4.481 to -2.686	Yes	KO+Control vs. KO+Ad-PDK2-GFP+STZ	-3.298	-4.613 to -1.984	Yes	KO+Control vs. KO+Ad-PDK2-GFP+STZ	-3.647	-4.884 to -2.409	Yes
		KO+STZ vs. KO+Ad-GFP+STZ	-0.25	-0.9702 to 0.4702	No	KO+STZ vs. KO+Ad-GFP+STZ	0.2833	-0.9403 to 1.507	No	KO+STZ vs. KO+Ad-GFP+STZ	0.2667	-2.811 to 3.344	No	KO+STZ vs. KO+Ad-GFP+STZ	0.25	-0.8108 to 1.311	No	KO+STZ vs. KO+Ad-GFP+STZ	0.1	-1.336 to 1.536	No	KO+STZ vs. KO+Ad-GFP+STZ	-0.35	-2.108 to 1.408	No	KO+STZ vs. KO+Ad-GFP+STZ	-0.35	-1.738 to 1.038	No	KO+STZ vs. KO+Ad-GFP+STZ	-0.45	-2.966 to 2.066	No	KO+STZ vs. KO+Ad-GFP+STZ	0.3333	-1.475 to 2.142	No
		KO+STZ vs. KO+Ad-PDK2-GFP+STZ	-0.2333	-0.7914 to 0.3247	No	KO+STZ vs. KO+Ad-PDK2-GFP+STZ	0.05	-0.1633 to 0.2633	No	KO+STZ vs. KO+Ad-PDK2-GFP+STZ	-0.4667	-1.227 to 0.2938	No	KO+STZ vs. KO+Ad-PDK2-GFP+STZ	-0.7333	-2.030 to 0.5637	No	KO+STZ vs. KO+Ad-PDK2-GFP+STZ	-0.5167	-1.359 to 0.3252	No	KO+STZ vs. KO+Ad-PDK2-GFP+STZ	-1.55	-3.613 to 0.5128	No	KO+STZ vs. KO+Ad-PDK2-GFP+STZ	-1.233	-2.616 to 0.1497	No	KO+STZ vs. KO+Ad-PDK2-GFP+STZ	-1.365	-3.717 to 0.9874	No	KO+STZ vs. KO+Ad-PDK2-GFP+STZ	-1.03	-2.597 to 0.5366	No
		KO+Ad-GFP+STZ vs. KO+Ad-PDK2-GFP+STZ	0.01667	-0.4687 to 0.5020	No	KO+Ad-GFP+STZ vs. KO+Ad-PDK2-GFP+STZ	-0.2333	-1.282 to 0.8155	No	KO+Ad-GFP+STZ vs. KO+Ad-PDK2-GFP+STZ	-0.7333	-3.832 to 2.366	No	KO+Ad-GFP+STZ vs. KO+Ad-PDK2-GFP+STZ	-0.9833	-2.093 to 0.1259	No	KO+Ad-GFP+STZ vs. KO+Ad-PDK2-GFP+STZ	-0.6167	-2.046 to 0.8127	No	KO+Ad-GFP+STZ vs. KO+Ad-PDK2-GFP+STZ	-1.2	-2.593 to 0.1932	No	KO+Ad-GFP+STZ vs. KO+Ad-PDK2-GFP+STZ	-0.8833	-2.051 to 0.2845	No	KO+Ad-GFP+STZ vs. KO+Ad-PDK2-GFP+STZ	-0.915	-2.070 to 0.2399	No	KO+Ad-GFP+STZ vs. KO+Ad-PDK2-GFP+STZ	-1.363	-3.152 to 0.4252	No
	Fig. 6 e
		Blood glucose
		WT+Control								WT+STZ
		Baseline	6 d	11 d	14 d	20 d	26 d			Baseline	6 d	11 d	14 d	20 d	26 d
		98	84	88	97	78	97			97	107	384	361	300	428
		87	119	119	110	97	91			87	126	364	330	297	433
		98	107	109	104	98	95			119	107	284	399	411	391
		114	118	127	98	123	105			109	106	375	370	350	384
		108	112	100	102	96	87			124	95	299	361	389	320
		84	101	107	112	97	92			113	90	399	320	332	345
		98.1667	106.833	108.333	103.833	98.1667	94.5			108.167	105.167	350.833	356.833	346.5	383.5
		11.6003	13.0754	13.7647	6.14546	14.3585	6.1887			13.8912	12.4486	47.6043	28.5056	46.479	44.7247
		4.73481	5.33691	5.61824	2.50835	5.86061	2.526			5.6699	5.08105	19.4303	11.6349	18.971	18.255
		KO+Control								KO+STZ
		Baseline	6 d	11 d	14 d	20 d	26 d			Baseline	6 d	11 d	14 d	20 d	26 d
		98	84	88	97	78	97			98	84	273	197	202	297
		87	109	99	110	97	91			87	119	235	210	203	365
		99	97	97	99	98	95			114	118	300	360	335	327
		114	98	95	98	123	105			99	107	290	240	287	244
		108	89	100	89	96	87			108	112	350	333	417	305
		84	101	107	99	97	92			84	101	287	99	97	92
		98.3333	96.3333	97.6667	98.6667	98.1667	94.5			98.3333	106.833	289.167	239.833	256.833	271.667
		11.6046	8.84685	6.25033	6.71317	14.3585	6.1887			11.6046	13.0754	37.4669	95.5812	113.247	96.5104
		5.78982	4.41265	3.11542	3.3497	7.16653	3.0865			4.73657	5.33691	15.2926	39.0127	46.2234	39.392
		KO+Ad-GFP+STZ								KO+Ad-PDK2-GFP+STZ
		Baseline	6 d	11 d	14 d	20 d	26 d			Baseline	6 d	11 d	14 d	20 d	26 d
		100	94	372	297	285	272			82	106	344	400	385	366
		97	78	294	203	239	317			85	114	339	321	359	396
		139	77	275	265	270	300			120	114	345	380	355	375
		105	103	201	400	320	384			111	121	400	375	320	420
		106	100	281	204	250	222			88	111	323	389	339	333
		88	88	212	214	255	295			88	88	310	410	363	356
		105.833	90	272.5	263.833	269.833	298.333			95.6667	109	343.5	379.167	353.5	374.333
		17.4976	10.9727	61.9895	76.6901	29.3627	53.3317			15.7818	11.3842	30.8464	31.2501	22.1246	30.5592
		7.14189	4.47865	25.3018	31.3021	11.9848	21.768			6.44157	4.64661	12.5904	12.7551	9.03047	12.4732
		Two-way ANOVA
		Tukey's multiple comparisons test	Mean Diff.	95.00% CI of diff.	Significant?	Tukey's multiple comparisons test	Mean Diff.	95.00% CI of diff.	Significant?	Tukey's multiple comparisons test	Mean Diff.	95.00% CI of diff.	Significant?	Tukey's multiple comparisons test	Mean Diff.	95.00% CI of diff.	Significant?	Tukey's multiple comparisons test	Mean Diff.	95.00% CI of diff.	Significant?	Tukey's multiple comparisons test	Mean Diff.	95.00% CI of diff.	Significant?
		Baseline				6 d				11 d				14 d				20 d				26 d
		WT+Control vs. WT+STZ	-10	-34.18 to 14.18	No	WT+Control vs. WT+STZ	1.667	-24.34 to 27.68	No	WT+Control vs. WT+STZ	-242.5	-327.1 to -157.9	Yes	WT+Control vs. WT+STZ	-253	-310.2 to -195.8	Yes	WT+Control vs. WT+STZ	-248.3	-294.9 to -201.8	Yes	WT+Control vs. WT+STZ	-289	-333.9 to -244.1	Yes
		WT+Control vs. KO+Control	-0.1667	-0.8777 to 0.5443	No	WT+Control vs. KO+Control	10.5	-6.340 to 27.34	No	WT+Control vs. KO+Control	10.67	-12.51 to 33.84	No	WT+Control vs. KO+Control	5.167	-5.926 to 16.26	No	WT+Control vs. KO+STZ	-158.7	-275.2 to -42.12	Yes	WT+Control vs. KO+STZ	-177.2	-279.4 to -74.97	Yes
		WT+Control vs. KO+STZ	-0.1667	-17.25 to 16.91	No	WT+Control vs. KO+STZ	0	-12.12 to 12.12	No	WT+Control vs. KO+STZ	-180.8	-256.5 to -105.2	Yes	WT+Control vs. KO+STZ	-136	-307.1 to 35.09	No	WT+Control vs. KO+Ad-GFP+STZ	-171.7	-198.5 to -144.8	Yes	WT+Control vs. KO+Ad-GFP+STZ	-203.8	-254.6 to -153.0	Yes
		WT+Control vs. KO+Ad-GFP+STZ	-7.667	-38.16 to 22.83	No	WT+Control vs. KO+Ad-GFP+STZ	16.83	-13.52 to 47.19	No	WT+Control vs. KO+Ad-GFP+STZ	-164.2	-290.7 to -37.63	Yes	WT+Control vs. KO+Ad-GFP+STZ	-160	-301.4 to -18.55	Yes	WT+Control vs. KO+Ad-PDK2-GFP+STZ	-255.3	-292.8 to -217.8	Yes	WT+Control vs. KO+Ad-PDK2-GFP+STZ	-279.8	-307.1 to -252.5	Yes
		WT+Control vs. KO+Ad-PDK2-GFP+STZ	2.5	-23.70 to 28.70	No	WT+Control vs. KO+Ad-PDK2-GFP+STZ	-2.167	-22.90 to 18.57	No	WT+Control vs. KO+Ad-PDK2-GFP+STZ	-235.2	-279.8 to -190.6	Yes	WT+Control vs. KO+Ad-PDK2-GFP+STZ	-275.3	-333.4 to -217.3	Yes	WT+STZ vs. KO+Control	248.3	201.8 to 294.9	Yes	WT+STZ vs. KO+Control	289	244.1 to 333.9	Yes
		WT+STZ vs. KO+Control	9.833	-14.08 to 33.75	No	WT+STZ vs. KO+Control	8.833	-11.34 to 29.01	No	WT+STZ vs. KO+Control	253.2	169.6 to 336.7	Yes	WT+STZ vs. KO+Control	258.2	203.1 to 313.3	Yes	WT+STZ vs. KO+STZ	89.67	0.6768 to 178.7	Yes	WT+STZ vs. KO+STZ	111.8	24.44 to 199.2	Yes
		WT+STZ vs. KO+STZ	9.833	-9.914 to 29.58	No	WT+STZ vs. KO+STZ	-1.667	-27.42 to 24.09	No	WT+STZ vs. KO+STZ	61.67	-70.44 to 193.8	No	WT+STZ vs. KO+STZ	117	-11.47 to 245.5	No	WT+STZ vs. KO+Ad-GFP+STZ	76.67	20.44 to 132.9	Yes	WT+STZ vs. KO+Ad-GFP+STZ	85.17	28.35 to 142.0	Yes
		WT+STZ vs. KO+Ad-GFP+STZ	2.333	-27.24 to 31.90	No	WT+STZ vs. KO+Ad-GFP+STZ	15.17	-19.93 to 50.27	No	WT+STZ vs. KO+Ad-GFP+STZ	78.33	-65.02 to 221.7	No	WT+STZ vs. KO+Ad-GFP+STZ	93	-25.30 to 211.3	No	WT+STZ vs. KO+Ad-PDK2-GFP+STZ	-7	-70.44 to 56.44	No	WT+STZ vs. KO+Ad-PDK2-GFP+STZ	9.167	-28.82 to 47.15	No
		WT+STZ vs. KO+Ad-PDK2-GFP+STZ	12.5	-14.68 to 39.68	No	WT+STZ vs. KO+Ad-PDK2-GFP+STZ	-3.833	-22.76 to 15.10	No	WT+STZ vs. KO+Ad-PDK2-GFP+STZ	7.333	-87.24 to 101.9	No	WT+STZ vs. KO+Ad-PDK2-GFP+STZ	-22.33	-91.47 to 46.80	No	KO+Control vs. KO+STZ	-158.7	-275.2 to -42.12	Yes	KO+Control vs. KO+STZ	-177.2	-279.4 to -74.97	Yes
		KO+Control vs. KO+STZ	0	-16.52 to 16.52	No	KO+Control vs. KO+STZ	-10.5	-27.73 to 6.732	No	KO+Control vs. KO+STZ	-191.5	-255.8 to -127.2	Yes	KO+Control vs. KO+STZ	-141.2	-312.3 to 29.92	No	KO+Control vs. KO+Ad-GFP+STZ	-171.7	-198.5 to -144.8	Yes	KO+Control vs. KO+Ad-GFP+STZ	-203.8	-254.6 to -153.0	Yes
		KO+Control vs. KO+Ad-GFP+STZ	-7.5	-37.34 to 22.34	No	KO+Control vs. KO+Ad-GFP+STZ	6.333	-24.18 to 36.85	No	KO+Control vs. KO+Ad-GFP+STZ	-174.8	-290.3 to -59.35	Yes	KO+Control vs. KO+Ad-GFP+STZ	-165.2	-300.5 to -29.87	Yes	KO+Control vs. KO+Ad-PDK2-GFP+STZ	-255.3	-292.8 to -217.8	Yes	KO+Control vs. KO+Ad-PDK2-GFP+STZ	-279.8	-307.1 to -252.5	Yes
		KO+Control vs. KO+Ad-PDK2-GFP+STZ	2.667	-22.97 to 28.30	No	KO+Control vs. KO+Ad-PDK2-GFP+STZ	-12.67	-37.51 to 12.18	No	KO+Control vs. KO+Ad-PDK2-GFP+STZ	-245.8	-306.2 to -185.5	Yes	KO+Control vs. KO+Ad-PDK2-GFP+STZ	-280.5	-344.1 to -216.9	Yes	KO+STZ vs. KO+Ad-GFP+STZ	-13	-133.0 to 107.0	No	KO+STZ vs. KO+Ad-GFP+STZ	-26.67	-148.2 to 94.90	No
		KO+STZ vs. KO+Ad-GFP+STZ	-7.5	-23.98 to 8.976	No	KO+STZ vs. KO+Ad-GFP+STZ	16.83	-18.78 to 52.45	No	KO+STZ vs. KO+Ad-GFP+STZ	16.67	-119.5 to 152.8	No	KO+STZ vs. KO+Ad-GFP+STZ	-24	-231.7 to 183.7	No	KO+STZ vs. KO+Ad-PDK2-GFP+STZ	-96.67	-229.5 to 36.15	No	KO+STZ vs. KO+Ad-PDK2-GFP+STZ	-102.7	-203.6 to -1.747	Yes
		KO+STZ vs. KO+Ad-PDK2-GFP+STZ	2.667	-19.55 to 24.88	No	KO+STZ vs. KO+Ad-PDK2-GFP+STZ	-2.167	-25.04 to 20.71	No	KO+STZ vs. KO+Ad-PDK2-GFP+STZ	-54.33	-144.9 to 36.25	No	KO+STZ vs. KO+Ad-PDK2-GFP+STZ	-139.3	-322.9 to 44.20	No	KO+Ad-GFP+STZ vs. KO+Ad-PDK2-GFP+STZ	-83.67	-128.7 to -38.63	Yes	KO+Ad-GFP+STZ vs. KO+Ad-PDK2-GFP+STZ	-76	-103.3 to -48.70	Yes
	Fig. 6 f
		Npy								Agrp								Pomc
		WT+Control	WT+STZ	KO+Control	KO+STZ	KO+Ad-GFP+STZ	KO+Ad-PDK2-GFP+STZ			WT+Control	WT+STZ	KO+Control	KO+STZ	KO+Ad-GFP+STZ	KO+Ad-PDK2-GFP+STZ			WT+Control	WT+STZ	KO+Control	KO+STZ	KO+Ad-GFP+STZ	KO+Ad-PDK2-GFP+STZ
	n1	1.00883	3.94395	0.662254	2.8739	3.18269	5.12482			1.13788	3.47133	1.06233	2.28712	2.18348	3.32463			1.11489	0.115841	1.17949	0.640613	0.357186	0.349975
	n2	0.804789	3.04109	0.534461	3.17312	3.16881	3.41671			1.23102	1.99936	1.42967	2.23863	2.23473	2.82172			0.87981	0.212525	1.1507	0.479691	0.413135	0.266781
	n3	1.18638	5.97499	1.25093	2.43668	2.67164	3.84055			0.631102	4.49872	0.25267	2.25212	2.21151	3.27676			1.0053	0.254714	0.890527	0.384779	0.586212	0.156272
	n4	0.9956	4.5326	1.0231	2.91326	3.00235	4.3654			0.99236	3.879	0.95682	2.7123	2.4365	3.8569			0.99321	0.19235	1.0235	0.5362	0.49823	0.2365
	Avg.	0.9989	4.37316	0.867686	2.84924	3.00637	4.18687			0.99809	3.4621	0.925374	2.37254	2.26656	3.32			0.998303	0.193858	1.06105	0.510321	0.463691	0.252382
	STD	0.155923	1.23152	0.328771	0.305404	0.237722	0.735916			0.263635	1.06271	0.492137	0.227425	0.115217	0.423648			0.0961061	0.0581402	0.132353	0.106996	0.100172	0.0800439
	SEM	0.0779615	0.61576	0.164386	0.152702	0.118861	0.367958			0.131818	0.531356	0.246068	0.113713	0.0576086	0.211824			0.048053	0.0290701	0.0661766	0.0534982	0.0500862	0.040022
		One-way ANOVA
		Tukey's multiple comparisons test	Mean Diff.	95.00% CI of diff.	Significant?	Summary	Adjusted P Value			Tukey's multiple comparisons test	Mean Diff.	95.00% CI of diff.	Significant?	Summary	Adjusted P Value			Tukey's multiple comparisons test	Mean Diff.	95.00% CI of diff.	Significant?	Summary	Adjusted P Value
		WT+Control vs. WT+STZ	-3.374	-4.778 to -1.971	Yes	**	<0.01			WT+Control vs. WT+STZ	-2.464	-3.655 to -1.273	Yes	**	<0.01			WT+Control vs. WT+STZ	0.8044	0.5835 to 1.025	Yes	***	<0.001
		WT+Control vs. KO+Control	0.1312	-1.272 to 1.535	No	ns	0.9996			WT+Control vs. KO+Control	0.07272	-1.118 to 1.264	No	ns	>0.9999			WT+Control vs. KO+Control	-0.06275	-0.2837 to 0.1582	No	ns	0.9409
		WT+Control vs. KO+STZ	-1.85	-3.254 to -0.4468	Yes	***	<0.001			WT+Control vs. KO+STZ	-1.374	-2.566 to -0.1834	Yes	*	0.0185			WT+Control vs. KO+STZ	0.488	0.2670 to 0.7090	Yes	***	<0.001
		WT+Control vs. KO+Ad-GFP+STZ	-2.007	-3.411 to -0.6040	Yes	***	<0.001			WT+Control vs. KO+Ad-GFP+STZ	-1.268	-2.460 to -0.07740	Yes	*	0.0331			WT+Control vs. KO+Ad-GFP+STZ	0.5346	0.3136 to 0.7556	Yes	***	<0.001
		WT+Control vs. KO+Ad-PDK2-GFP+STZ	-3.188	-4.591 to -1.784	Yes	***	<0.001			WT+Control vs. KO+Ad-PDK2-GFP+STZ	-2.322	-3.513 to -1.131	Yes	***	<0.001			WT+Control vs. KO+Ad-PDK2-GFP+STZ	0.7459	0.5249 to 0.9669	Yes	***	<0.001
		WT+STZ vs. KO+Control	3.505	2.102 to 4.909	Yes	***	<0.001			WT+STZ vs. KO+Control	2.537	1.346 to 3.728	Yes	***	<0.001			WT+STZ vs. KO+Control	-0.8672	-1.088 to -0.6462	Yes	***	<0.001
		WT+STZ vs. KO+STZ	1.524	0.1204 to 2.927	Yes	*	0.0289			WT+STZ vs. KO+STZ	1.09	-0.1015 to 2.281	No	ns	0.0844			WT+STZ vs. KO+STZ	-0.3165	-0.5375 to -0.09547	Yes	**	0.0029
		WT+STZ vs. KO+Ad-GFP+STZ	1.367	-0.03671 to 2.770	No	ns	0.0589			WT+STZ vs. KO+Ad-GFP+STZ	1.196	0.004476 to 2.387	Yes	*	0.0488			WT+STZ vs. KO+Ad-GFP+STZ	-0.2698	-0.4908 to -0.04884	Yes	*	0.0119
		WT+STZ vs. KO+Ad-PDK2-GFP+STZ	0.1863	-1.217 to 1.590	No	ns	0.998			WT+STZ vs. KO+Ad-PDK2-GFP+STZ	0.1421	-1.049 to 1.333	No	ns	0.9988			WT+STZ vs. KO+Ad-PDK2-GFP+STZ	-0.05852	-0.2795 to 0.1625	No	ns	0.9554
		KO+Control vs. KO+STZ	-1.982	-3.385 to -0.5781	Yes	**	0.0033			KO+Control vs. KO+STZ	-1.447	-2.638 to -0.2561	Yes	*	0.0123			KO+Control vs. KO+STZ	0.5507	0.3297 to 0.7717	Yes	***	<0.001
		KO+Control vs. KO+Ad-GFP+STZ	-2.139	-3.542 to -0.7352	Yes	**	0.0016			KO+Control vs. KO+Ad-GFP+STZ	-1.341	-2.532 to -0.1501	Yes	*	0.0222			KO+Control vs. KO+Ad-GFP+STZ	0.5974	0.3764 to 0.8184	Yes	***	<0.001
		KO+Control vs. KO+Ad-PDK2-GFP+STZ	-3.319	-4.723 to -1.916	Yes	***	<0.001			KO+Control vs. KO+Ad-PDK2-GFP+STZ	-2.395	-3.586 to -1.204	Yes	***	<0.001			KO+Control vs. KO+Ad-PDK2-GFP+STZ	0.8087	0.5877 to 1.030	Yes	***	<0.001
		KO+STZ vs. KO+Ad-GFP+STZ	-0.1571	-1.561 to 1.246	No	ns	0.9991			KO+STZ vs. KO+Ad-GFP+STZ	0.106	-1.085 to 1.297	No	ns	0.9997			KO+STZ vs. KO+Ad-GFP+STZ	0.04663	-0.1744 to 0.2676	No	ns	0.9831
		KO+STZ vs. KO+Ad-PDK2-GFP+STZ	-1.338	-2.741 to 0.06587	No	*	0.0389			KO+STZ vs. KO+Ad-PDK2-GFP+STZ	-0.9475	-2.139 to 0.2436	No	**	<0.01			KO+STZ vs. KO+Ad-PDK2-GFP+STZ	0.2579	0.03695 to 0.4789	Yes	**	<0.01
		KO+Ad-GFP+STZ vs. KO+Ad-PDK2-GFP+STZ	-1.181	-2.584 to 0.2230	No	*	0.0489			KO+Ad-GFP+STZ vs. KO+Ad-PDK2-GFP+STZ	-1.053	-2.245 to 0.1376	No	**	<0.01			KO+Ad-GFP+STZ vs. KO+Ad-PDK2-GFP+STZ	0.2113	-0.009681 to 0.4323	No	*	0.027

## Sheet: Fig. 7
	Fig. 7 a
		p-AMPK							AMPK
		WT+Control	WT+STZ	KO+Control	KO+STZ				WT+Control	WT+STZ	KO+Control	KO+STZ
	n1	0.932768	3.10115	1.08112	1.17307				1.13792	0.822658	0.823576	0.914482
	n2	1.01713	2.47315	1.40345	2.35276				0.947277	0.896065	0.814695	0.919897
	n3	1.0501	3.35222	1.40733	1.53198				0.914802	0.840744	0.829478	0.760684
	Avg.	1	2.9755	1.2973	1.68593				1	0.853156	0.822583	0.865021
	STD	0.0605124	0.452801	0.187227	0.604727				0.120542	0.0382451	0.00744136	0.090399
	SEM	0.0349782	0.261735	0.108223	0.349553				0.0696776	0.022107	0.00430136	0.0522538
		Two-way ANOVA
		Tukey's multiple comparisons test	Mean Diff.	95.00% CI of diff.	Significant?	Summary	Adjusted P Value		Tukey's multiple comparisons test	Mean Diff.	95.00% CI of diff.	Significant?	Summary	Adjusted P Value
		Control :WT vs. Control :KO	-0.2973	-1.318 to 0.7233	No	ns	0.7889		Control :WT vs. Control :KO	0.1774	-0.02605 to 0.3809	No	ns	0.0892
		Control :WT vs. STZ:WT	-1.976	-2.996 to -0.9549	Yes	**	0.0012		Control :WT vs. STZ:WT	0.1468	-0.05662 to 0.3503	No	ns	0.1744
		Control :WT vs. STZ:KO	-0.6859	-1.707 to 0.3347	No	ns	0.2162		Control :WT vs. STZ:KO	0.135	-0.06848 to 0.3384	No	ns	0.2243
		Control :KO vs. STZ:WT	-1.678	-2.699 to -0.6576	Yes	**	0.0034		Control :KO vs. STZ:WT	-0.03057	-0.2340 to 0.1729	No	ns	0.9612
		Control :KO vs. STZ:KO	-0.3886	-1.409 to 0.6320	No	ns	0.6327		Control :KO vs. STZ:KO	-0.04244	-0.2459 to 0.1610	No	ns	0.9063
		STZ:WT vs. STZ:KO	1.29	0.2690 to 2.310	Yes	*	0.0157		STZ:WT vs. STZ:KO	-0.01187	-0.2153 to 0.1916	No	ns	0.9975
	Fig. 7 b
		Not co-localized with p-AMPK			Co-localized with p-AMPK
		Control	STZ		Control	STZ
	n1	100	30.1406		4.2084	69.8594
	n2	100	36.269		5.66893	63.761
	n3	99.4898	46.9764		5.76701	53.0236
	n4	99.4382	60.5921		2.43487	39.4079
	n5	100	29.8544		3.563	70.1456
	Avg.	99.7856	40.7665		4.32844	59.2395
	STD	0.294146	13.0751		1.41883	13.0776
	SEM	0.131315	5.83708		0.633407	5.83824
		Two-way ANOVA
		Tukey's multiple comparisons test	Mean Diff.	95.00% CI of diff.	Significant?	Summary	Adjusted P Value
		Control :Not co-localized with PDK2 vs. Control :Co-localized with PDK2	95.46	78.67 to 112.2	Yes	***	<0.001
		Control :Not co-localized with PDK2 vs. STZ:Not co-localized with PDK2	59.02	42.24 to 75.80	Yes	***	<0.001
		Control :Not co-localized with PDK2 vs. STZ:Co-localized with PDK2	40.55	23.76 to 57.33	Yes	***	<0.001
		Control :Co-localized with PDK2 vs. STZ:Not co-localized with PDK2	-36.44	-53.22 to -19.66	Yes	***	<0.001
		Control :Co-localized with PDK2 vs. STZ:Co-localized with PDK2	-54.91	-71.69 to -38.13	Yes	***	<0.001
		STZ:Not co-localized with PDK2 vs. STZ:Co-localized with PDK2	-18.47	-35.26 to -1.691	Yes	*	0.0285
	Fig. 7 c	mHypoE-N41 cells
		p-AMPK			AMPK
		Control	Lactic acid		Control	lactic acid
	n1	1.3093	3.0145		1.1577	1.02949
	n2	0.9363	2.9039		0.943841	0.761955
	n3	0.7544	2.2175		0.898529	0.697858
	Avg.	1	2.71197		1.00002	0.829767
	STD	0.282881	0.431777		0.138419	0.175908
	SEM	0.163515	0.249582		0.0800112	0.101681
	Unpaired t test
		p-AMPK			AMPK
		Control vs Lactic acid			Control vs AMPK
		P value	0.0051		P value	0.2581
		P value summary	**		P value summary	ns
		Significantly different (P < 0.05)?	Yes		Significantly different (P < 0.05)?	No
		One- or two-tailed P value?	Two-tailed		One- or two-tailed P value?	Two-tailed
		t, df	t=5.572, df=4		t, df	t=1.317, df=4
	Fig. 7 d	mHypoE-N41 cells
		Agrp
		Control	Lactic acid	Lactic acid+ComC	Lactic acid+Met
	n1	1.13769	1.70086	1.02222	1.52086
	n2	0.977526	1.94389	1.23148	1.61433
	n3	0.884786	1.67751	0.821106	1.47922
	Avg.	1	1.77409	1.02493	1.53814
	STD	0.127943	0.147518	0.205199	0.0691942
	SEM	0.0739554	0.0852704	0.118612	0.0399966
		One-way ANOVA
		Tukey's multiple comparisons test	Mean Diff.	95.00% CI of diff.	Significant?	Summary	Adjusted P Value
		Control vs. Lactic acid	-0.7741	-1.155 to -0.3929	Yes	**	<0.01
		Control vs. Lactic acid+ComC	-0.02493	-0.4061 to 0.3563	No	ns	0.9965
		Control vs. Lactic acid+Met	-0.5381	-0.9193 to -0.1569	Yes	*	0.011
		Lactic acid vs. Lactic acid+ComC	0.7492	0.3679 to 1.130	Yes	**	<0.01
		Lactic acid vs. Lactic acid+Met	0.236	-0.1453 to 0.6172	No	ns	0.2702
		Lactic acid+ComC vs. Lactic acid+Met	-0.5132	-0.8944 to -0.1320	Yes	*	0.021
	Fig. 7 e	mHypoE-N43/5 cells
		Pomc
		Control	Lactic acid
	n1	0.9956	1.1846
	n2	1.1978	1.0081
	n3	0.8067	0.8787
	Avg.	1.00003	1.0238
	STD	0.195588	0.153553
	SEM	0.113056	0.088759
	Unpaired t test
		Control vs Lactic acid
		P value	0.8765
		P value summary	ns
		Significantly different (P < 0.05)?	No
		One- or two-tailed P value?	Two-tailed
		t, df	t=0.1655, df=4
	Fig. 7 h
		NPY neurons										POMC neurons										L-Lac modulation of NMDA-induced currents
		NMDA 100	NMDA in L-Lac	NMDA 100	NMDA 100	NMDA in D-Lac	NMDA 100					NMDA 100	NMDA in L-Lac	NMDA 100	NMDA 100	NMDA in D-Lac	NMDA 100						NPY	POMC
	n1	138.24	143.01	136.54	115.54	106.32	122.44					107.97	119.87	116.76	116.76	110.17	125.31						1.04091	1.06679
	n2	145.3	165.65	138.18	138.18	123.47	146.36					66.47	74.95	74.71	74.71	64.03	76.91						1.16869	1.06177
	n3	74.1	81.12	65.12	65.12	67.2	74.65					79.83	83.01	63.54	63.54	55.91	69.76						1.16535	1.15798
	n4	15.87	17.46	11.66	11.66	9.95	10.13					62.81	60.18	45.35	45.35	38.88	43.03						1.26843	1.1128
	n5	11.78	16.11	14.71	14.71	13	14.71					26.2	26.9	23.2	23.2	19.5	20.8						1.21631	1.08907
	n6	20.1	25	18.9	20.1	17.7	18.9					44.3	45.5	42.8	42.2	44.7	43.1						1.28205	1.04478
	n7	54.2	72.1	60.2	55.3	54.9	54.2					62.2	65.9	63.1	60.1	59.2	57.1						1.26049	1.05188
	n8	33.5	40.4	35.1	36.2	37.1	37					21.5	23.9	21.6	23.7	23.5	21.7						1.17784	1.10905
	n9	44.5	57.1	45.3	43.6	44.8	41.1					52.7	55.2	53	52.1	52.2	49.4						1.27171	1.04447
	Control	137.39	141.74	69.61	13.765	13.245	19.5	57.2	34.3	44.9		112.365	70.59	71.685	54.08	24.7	43.55	62.65	21.55	52.85		Mean	1.20575	1.08206
	L-Lactate	143.01	165.65	81.12	17.46	16.11	25	72.1	40.4	57.1		119.87	74.95	83.01	60.18	26.9	45.5	65.9	23.9	55.2		SD	0.0775957	0.0384806
	Ratio	1.04091	1.16869	1.16535	1.26843	1.21631	1.28205	1.26049	1.17784	1.27171		1.06679	1.06177	1.15798	1.1128	1.08907	1.04478	1.05188	1.10905	1.04447		n	9	9
																						SEM	0.0258652	0.0128269
	Control	118.99	142.27	69.885	10.895	14.71	19.5	54.75	36.6	42.35		121.035	75.81	66.65	44.19	22	42.65	58.6	22.7	50.75
	D-Lactate	106.32	123.47	67.2	9.95	13	17.7	54.9	37.1	44.8		110.17	64.03	55.91	38.88	19.5	44.7	59.2	23.5	52.2		Unpaired t test
	Ratio	0.89352	0.867857	0.96158	0.913263	0.883753	0.907692	1.00274	1.01366	1.05785		0.910233	0.844612	0.83886	0.879837	0.886364	1.04807	1.01024	1.03524	1.02857		P value	0.0006
																						Significantly different (P < 0.05)?	Yes
	Paired t-test											Paired t-test										One- or two-tailed P value?	Two-tailed
	Mean	SD	n	SEM	t-test							Mean	SD	n	SEM	t-test						t, df	t=4.284, df=16
	59.0722	49.5171	9	16.5057								57.1133	27.3954	9	9.13181
	68.6611	53.9948	9	17.9983								61.7122	29.5338	9	9.84459
	1.20575	0.0775957	9	0.0258652	0.00284097							1.08206	0.0384806	9	0.0128269	0.00246553
	Mean	SD	n	SEM	t-test							Mean	SD	n	SEM	t-test
	56.6611	46.4152	9	15.4717								56.0428	30.3156	9	10.1052
	52.7156	40.3624	9	13.4541								52.01	26.6682	9	8.88941
	0.944657	0.0669039	9	0.0223013	0.130323							0.942447	0.0867357	9	0.0289119	0.0697955
	Fig. 7 j
			NPY neurons									NPY neurons
			Frequency									Amplitude
			Control	L-Lac	After	Control	D-Lac	After				Control	L-Lac	After	Control	D-Lac	After
		n1	0.565	0.556	0.549	0.549	0.533	0.529			n1	24.943	27.909	22.308	22.308	22.009	23.545
		n2	1.223	1.353	1.253	1.253	1.191	1.238			n2	31.923	33.989	30.783	30.783	30.008	31.119
		n3	0.811	0.791	0.833	0.833	0.766	0.781			n3	35.334	39.11	33.944	33.944	34.672	32.791
		n4	0.224	0.245	0.217	0.217	0.202	0.228			n4	28.933	35.353	25.664	25.664	22.009	22.893
		n5	0.188	0.203	0.191	0.191	0.164	0.188			n5	28.301	33.886	27.044	27.044	26.335	27.078
		n6	0.913	1.005	0.992	0.992	1.103	0.989			n6	30.776	38.832	28.449	28.449	26.552	26.947
		n7	0.447	0.519	0.477	0.477	0.488	0.432			n7	25.645	30.922	23.54	23.54	21.309	24.822
		Control	0.557	1.238	0.822	0.2205	0.1895	0.9525	0.462			23.6255	31.353	34.639	27.2985	27.6725	29.6125	24.5925
		L-Lactate	0.556	1.353	0.791	0.245	0.203	1.005	0.519			27.909	33.989	39.11	35.353	33.886	38.832	30.922
		Ratio	0.998205	1.09289	0.962287	1.11111	1.07124	1.05512	1.12338			1.18131	1.08407	1.12907	1.29505	1.22454	1.31134	1.25738
		Control	0.539	1.2455	0.807	0.2225	0.1895	0.9905	0.4545			22.9265	30.951	33.3675	24.2785	27.061	27.698	24.181
		D-Lactate	0.533	1.191	0.766	0.202	0.164	1.103	0.488			22.009	30.008	34.672	22.009	26.335	26.552	21.309
		Ratio	0.988868	0.956242	0.949195	0.907865	0.865435	1.11358	1.07371			0.959981	0.969532	1.03909	0.906522	0.973172	0.958625	0.881229
		Mean	SD	n	SEM	t-test						Mean	SD	n	SEM	t-test
		0.6345	0.388518	7	0.146846							28.3991	3.83299	7	1.44873
		0.667429	0.413888	7	0.156435							34.2859	4.02713	7	1.52211
		1.05918	0.0594737	7	0.0224789	0.114651						1.21182	0.0848186	7	0.0320584	0.000485881
		Mean	SD	n	SEM	t-test						Mean	SD	n	SEM	t-test
		0.6355	0.395621	7	0.149531							27.2091	3.83595	7	1.44985
		0.635286	0.405517	7	0.153271							26.1277	4.92328	7	1.86082
		0.97927	0.0880731	7	0.0332885	0.992395						0.955451	0.0507315	7	0.0191747	0.0736621
		Cumulative probability
		Frequency
		Control	0.016	0.01775	0.0185	0.02075	0.025	0.026	0.02825	0.0295	0.0305	0.03125	0.03175	0.033	0.03375	0.0355	0.0375	0.038	0.03875	0.0425	0.04525	0.048	0.04925	0.04975	0.05175	0.055	0.0575	0.05875	0.0595	0.05975	0.063	0.06325	0.065	0.06575	0.0665	0.06725	0.069	0.071	0.07175	0.072	0.07525	0.076	0.07625	0.0785	0.0785	0.07875	0.08125	0.089	0.09
		(n=195)
		Lactate	0.0125	0.01575	0.018	0.0225	0.028	0.0295	0.02975	0.0305	0.03075	0.032	0.03325	0.034	0.04	0.04075	0.04125	0.0435	0.04675	0.04875	0.04975	0.0515	0.0515	0.0555	0.05875	0.061	0.06125	0.0615	0.06275	0.06775	0.08325	0.0885	0.091	0.103	0.12825	0.137	0.14875	0.16825	0.17825	0.186	0.189	0.19525	0.2075	0.22175	0.23075	0.25425	0.255	0.261	0.275
		(n=143)
		Amplitude
		Control	15.6867	16.5953	17.2559	17.43	17.7172	17.959	18.0719	18.2518	18.5369	18.6316	18.6973	18.7733	18.7787	18.9138	18.9367	18.9586	19.0308	19.1198	19.139	19.1439	19.157	19.2227	19.2314	19.2797	19.3272	19.3296	19.4281	19.4618	19.4801	19.5125	19.5395	19.5888	19.6443	19.7008	19.7356	19.7405	19.7632	19.8056	19.8789	19.9074	19.9532	20.0531	20.0577	20.1032	20.1558	20.1801	20.1987
		(n=195)
		Lactate	16.1578	17.8344	18.2336	18.2357	18.7352	18.8509	18.8688	19.0592	19.0888	19.1613	19.4853	19.5505	19.6324	19.7	19.727	19.766	19.9731	20.2338	20.2367	20.3028	20.3218	20.331	20.3539	20.3908	20.5819	20.726	20.9875	21.0007	21.0063	21.0367	21.1237	21.1242	21.1667	21.228	21.2289	21.2445	21.2834	21.5882	21.7027	21.762	21.796	21.8849	21.9205	21.943	21.9676	21.9774	22.0197
		(n=143)
	Fig. 7 l
			NPY neurons
			Frequency
			Control	NMDA 100	Wash (control)	L-Lactate	L-Lac + NMDA	Wash (L-Lac)
		n1	1.323	5.366	1.221	1.308	6.209	1.193
		n2	0.509	2.099	0.683	0.602	3.989	0.554
		n3	0.326	0.897	0.442	0.584	2.976	0.446
		n4	1.493	2.909	1.229	0.809	8.224	1.338
		n5	0.733	0.992	0.622	0.484	0.98	0.408
		n6	0.577	2.002	0.645	0.5	2.886	0.547
		Control	1.272	0.596	0.384	1.361	0.6775	0.611
		NMDA	5.366	2.099	0.897	2.909	0.992	2.002
		Ratio	4.21855	3.52181	2.33594	2.1374	1.46421	3.2766
		L-Lactate	1.2505	0.578	0.515	1.0735	0.446	0.5235
		L-Lac + NMDA	6.209	3.989	2.976	8.224	0.98	2.886
		Ratio	4.96521	6.90138	5.77864	7.66092	2.19731	5.51289
		Mean	SD	n	SEM	t-test
		0.816917	0.400297	6	0.16342
		2.3775	1.64582	6	0.671905
		2.82575	1.01933	6	0.416141	0.0365271
		Mean	SD	n	SEM	t-test
		0.731083	0.341037	6	0.139228
		4.21067	2.60252	6	1.06248
		5.50273	1.89235	6	0.77255	0.0140981
		Decay analysis
			#01	#02	#03	#04	#05	#06	#07
		AMPA	4.2	3.5	2.98	4.42	5.02	4.04	2.88
		NMDA	252.53	193.09	301.32	154.33	208.54	229.34	189.49
		Mean	SD	n	SEM
		3.86286	0.782256	7	0.295665
		218.377	48.0257	7	18.152
[truncated: 148 more columns]

## Sheet: Fig. 8
	Fig. 8 b
		Tnf-α							Il-1β							Il-6
		Control	STZ	AVV5-GFAP-eYFP+STZ	AAV5-GFAP-mCherry-Cre+STZ				Control	STZ	AVV5-GFAP-eYFP+STZ	AAV5-GFAP-mCherry-Cre+STZ				Control	STZ	AVV5-GFAP-eYFP+STZ	AAV5-GFAP-mCherry-Cre+STZ
	n1	1.21268	3.23171	4.0528	2.49498				1.28676	3.77797	4.04188	2.32992				1.28676	3.19629	3.73591	1.64598
	n2	0.950808	3.9507	3.76383	2.88998				1.29892	2.73623	4.0834	1.40983				0.805125	2.85703	3.10184	2.10217
	n3	0.836518	3.94772	4.28216	1.70732				0.414327	4.34255	4.54215	3.16938				0.908112	4.3294	3.02597	1.78604
	Avg.	1	3.71004	4.03293	2.36409				1	3.61892	4.22248	2.30304				0.999999	3.4609	3.28791	1.84473
	STD	0.192845	0.41425	0.259736	0.602098				0.507246	0.814891	0.27762	0.880081				0.253624	0.77103	0.38983	0.233693
	SEM	0.111471	0.239451	0.150137	0.348033				0.293206	0.471035	0.160474	0.508718				0.146604	0.445682	0.225335	0.135083
		One-way ANOVA
		Tukey's multiple comparisons test	Mean Diff.	95.00% CI of diff.	Significant?	Summary	Adjusted P Value		Tukey's multiple comparisons test	Mean Diff.	95.00% CI of diff.	Significant?	Summary	Adjusted P Value		Tukey's multiple comparisons test	Mean Diff.	95.00% CI of diff.	Significant?	Summary	Adjusted P Value
		Control vs. STZ	-2.71	-3.755 to -1.665	Yes	***	<0.001		Control vs. STZ	-2.619	-4.360 to -0.8781	Yes	**	<0.01		Control vs. STZ	-2.428	-3.654 to -1.201	Yes	**	<0.01
		Control vs. AVV5-GFAP-eYFP+STZ	-3.033	-4.078 to -1.988	Yes	***	<0.001		Control vs. AVV5-GFAP-eYFP+STZ	-3.222	-4.963 to -1.482	Yes	***	<0.001		Control vs. AVV5-GFAP-eYFP+STZ	-2.255	-3.481 to -1.028	Yes	**	<0.01
		Control vs. AAV5-GFAP-mCherry-Cre+STZ	-1.364	-2.409 to -0.3192	Yes	*	0.0131		Control vs. AAV5-GFAP-mCherry-Cre+STZ	-1.303	-3.044 to 0.4377	No	*	0.0416		Control vs. AAV5-GFAP-mCherry-Cre+STZ	-0.8114	-2.038 to 0.4149	No	*	0.022
		STZ vs. AVV5-GFAP-eYFP+STZ	-0.3229	-1.368 to 0.7220	No	ns	0.7594		STZ vs. AVV5-GFAP-eYFP+STZ	-0.6036	-2.344 to 1.137	No	ns	0.6937		STZ vs. AVV5-GFAP-eYFP+STZ	0.173	-1.053 to 1.399	No	ns	0.9674
		STZ vs. AAV5-GFAP-mCherry-Cre+STZ	1.346	0.3011 to 2.391	Yes	*	0.0241		STZ vs. AAV5-GFAP-mCherry-Cre+STZ	1.316	-0.4249 to 3.057	No	*	0.023		STZ vs. AAV5-GFAP-mCherry-Cre+STZ	1.616	0.3899 to 2.842	Yes	*	0.0124
		AVV5-GFAP-eYFP+STZ vs. AAV5-GFAP-mCherry-Cre+STZ	1.669	0.6240 to 2.714	Yes	*	0.0141		AVV5-GFAP-eYFP+STZ vs. AAV5-GFAP-mCherry-Cre+STZ	1.919	0.1787 to 3.660	Yes	*	0.0316		AVV5-GFAP-eYFP+STZ vs. AAV5-GFAP-mCherry-Cre+STZ	1.443	0.2169 to 2.669	Yes	**	<0.01
	Fig. 8 c
		GFAP							Iba-1
		Control	STZ	AVV5-GFAP-eYFP+STZ	AAV5-GFAP-mCherry-Cre+STZ				Control	STZ	AVV5-GFAP-eYFP+STZ	AAV5-GFAP-mCherry-Cre+STZ
	n1	0.649775	3.0305	6.24496	1.72561				0.900482	5.54072	6.34506	4.36819
	n2	0.951816	5.11097	3.20021	2.33266				0.919157	5.57012	8.57831	2.53108
	n3	0.501424	5.27356	6.25445	1.40221				0.94747	4.68145	5.39855	2.85398
	n4	0.851531	4.19179	4.23392	2.48873				1.20385	8.48868	6.72	3.33108
	n5	2.04546	6.123	4.365	2.52314				1.04546	6.39229	4.365	3.52314
	Avg.	1	4.74596	4.85971	2.09447				1.00328	6.13465	6.28139	3.3215
	STD	0.610036	1.17874	1.34671	0.502797				0.125268	1.44837	1.57514	0.703501
	SEM	0.272338	0.526224	0.601209	0.224463				0.0559231	0.646592	0.703187	0.314063
		One-way ANOVA
		Tukey's multiple comparisons test	Mean Diff.	95.00% CI of diff.	Significant?	Summary	Adjusted P Value		Tukey's multiple comparisons test	Mean Diff.	95.00% CI of diff.	Significant?	Summary	Adjusted P Value
		Control vs. STZ	-3.746	-5.516 to -1.976	Yes	**	<0.01		Control vs. STZ	-4.717	-6.843 to -2.592	Yes	**	<0.01
		Control vs. AVV5-GFAP-eYFP+STZ	-3.86	-5.630 to -2.090	Yes	**	<0.01		Control vs. AVV5-GFAP-eYFP+STZ	-4.864	-6.990 to -2.739	Yes	**	<0.01
		Control vs. AAV5-GFAP-mCherry-Cre+STZ	-1.094	-2.865 to 0.6757	No	*	0.031		Control vs. AAV5-GFAP-mCherry-Cre+STZ	-1.904	-4.030 to 0.2214	No	ns	0.0874
		STZ vs. AVV5-GFAP-eYFP+STZ	-0.1137	-1.884 to 1.656	No	ns	0.9977		STZ vs. AVV5-GFAP-eYFP+STZ	-0.1467	-2.272 to 1.979	No	ns	0.9972
		STZ vs. AAV5-GFAP-mCherry-Cre+STZ	2.651	0.8814 to 4.422	Yes	**	<0.01		STZ vs. AAV5-GFAP-mCherry-Cre+STZ	2.813	0.6876 to 4.939	Yes	**	<0.01
		AVV5-GFAP-eYFP+STZ vs. AAV5-GFAP-mCherry-Cre+STZ	2.765	0.9951 to 4.535	Yes	**	<0.01		AVV5-GFAP-eYFP+STZ vs. AAV5-GFAP-mCherry-Cre+STZ	2.96	0.8343 to 5.085	Yes	**	<0.01
	Fig. 8 d
		Lactate
		Control	STZ	AVV5-GFAP-eYFP+STZ	AAV5-GFAP-mCherry-Cre+STZ
	n1	0.748859	1.49792	1.33672	0.829253
	n2	0.893497	1.29052	1.39355	0.556223
	n3	0.765147	1.50736	1.53279	0.770704
	Avg.	0.802501	1.43193	1.42102	0.718727
	STD	0.0792245	0.122557	0.100879	0.143745
	SEM	0.0457945	0.0708422	0.0583114	0.0830895
		One-way ANOVA
		Tukey's multiple comparisons test	Mean Diff.	95.00% CI of diff.	Significant?	Summary	Adjusted P Value
		Control vs. STZ	-0.6294	-0.9279 to -0.3309	Yes	**	<0.01
		Control vs. AVV5-GFAP-eYFP+STZ	-0.6185	-0.9170 to -0.3200	Yes	**	<0.01
		Control vs. AAV5-GFAP-mCherry-Cre+STZ	0.08377	-0.2147 to 0.3823	No	ns	0.806
		STZ vs. AVV5-GFAP-eYFP+STZ	0.01091	-0.2876 to 0.3094	No	ns	0.9994
		STZ vs. AAV5-GFAP-mCherry-Cre+STZ	0.7132	0.4147 to 1.012	Yes	**	<0.01
		AVV5-GFAP-eYFP+STZ vs. AAV5-GFAP-mCherry-Cre+STZ	0.7023	0.4038 to 1.001	Yes	**	<0.01
	Fig. 8 e
		Control						STZ
		Baseline	1 w	2 w	3 w	4 w		Baseline	1 w	2 w	3 w	4 w
	n1	2.4	3.8	3.2	3.6	3.7		3.1	4	7.2	7.4	6.5
	n2	2.7	4	4.1	3.6	3.2		3.6	4.8	8.6	6.2	6.4
	n3	3.2	3.8	4.2	4.2	3.8		3.9	4.1	8.2	6.2	6.8
	n4	4.9	4	3.9	3.8	3.7		4	4.4	9.1	7.2	9.2
	n5	3.6	4.2	3.9	3.4	4.2		2.9	3.6	6.9	8	8
	n6	4	4.3	3.87	3.93	3.67		3.7	3.8	8.9	8.2	7.4
	Avg.	3.46667	4.01667	3.86167	3.755	3.71167		3.53333	4.11667	8.15	7.2	7.38333
	STD	0.831999	0.186339	0.319396	0.259727	0.291571		0.402768	0.393347	0.830161	0.783156	0.980504
	SEM	0.339591	0.0760567	0.130366	0.106011	0.119009		0.164395	0.16055	0.338841	0.319656	0.400206
		AAV5-GFAP-eYFP+STZ						AAV5-GFAP-mCherry-Cre+STZ
		Baseline	1 w	2 w	3 w	4 w		Baseline	1 w	2 w	3 w	4 w
	n1	3.2	3.9	8.4	7.1	8		3.2	4	8.4	7	6.8
	n2	3.3	3.6	7.7	7.9	5.7		3.7	4.5	6.4	4.3	4.4
	n3	4	3.9	6.4	5.9	7.15		3.2	3.6	4	6.1	6.4
	n4	3.8	3.8	7.4	6.8	7.2		3.4	4.2	6.2	4.6	6
	n5	2.9	4.1	7.1	6.9	8		3.4	3	6.9	5.4	6.7
	n6	3.6	3.4	7.2	6.3	7.3		2.9	2	4.8	6.5	6
	Avg.	3.46667	3.78333	7.36667	6.81667	7.225		3.3	3.55	6.11667	5.65	6.05
	STD	0.408248	0.248328	0.665332	0.688234	0.841279		0.268328	0.920326	1.55746	1.07098	0.875785
	SEM	0.166632	0.101358	0.271564	0.280912	0.343379		0.109522	0.375643	0.635696	0.437135	0.357463
		Two-way ANOVA		p<0.05
		Tukey's multiple comparisons test	Mean Diff.	95.00% CI of diff.	Significant?		Tukey's multiple comparisons test	Mean Diff.	95.00% CI of diff.	Significant?		Tukey's multiple comparisons test	Mean Diff.	95.00% CI of diff.	Significant?		Tukey's multiple comparisons test	Mean Diff.	95.00% CI of diff.	Significant?			Tukey's multiple comparisons test	Mean Diff.	95.00% CI of diff.	Significant?
		Baseline					1 w					2 w					3 w						4 w
		Control vs. STZ	-0.06667	-1.205 to 1.071	No		Control vs. STZ	-0.1	-1.238 to 1.038	No		Control vs. STZ	-4.288	-5.426 to -3.150	Yes		Control vs. STZ	-3.445	-4.583 to -2.307		Yes		Control vs. STZ	-3.672	-4.810 to -2.534	Yes
		Control vs. AAV5-GFAP-eYFP+STZ	0	-1.138 to 1.138	No		Control vs. AAV5-GFAP-eYFP+STZ	0.2333	-0.9048 to 1.371	No		Control vs. AAV5-GFAP-eYFP+STZ	-3.505	-4.643 to -2.367	Yes		Control vs. AAV5-GFAP-eYFP+STZ	-3.062	-4.200 to -1.924		Yes		Control vs. AAV5-GFAP-eYFP+STZ	-3.513	-4.651 to -2.375	Yes
		Control vs. AAV5-GFAP-mCherry-Cre+STZ	0.1667	-0.9715 to 1.305	No		Control vs. AAV5-GFAP-mCherry-Cre+STZ	0.4667	-0.6715 to 1.605	No		Control vs. AAV5-GFAP-mCherry-Cre+STZ	-2.255	-3.393 to -1.117	Yes		Control vs. AAV5-GFAP-mCherry-Cre+STZ	-1.895	-3.033 to -0.7568		Yes		Control vs. AAV5-GFAP-mCherry-Cre+STZ	-2.338	-3.476 to -1.200	Yes
		STZ vs. AAV5-GFAP-eYFP+STZ	0.06667	-1.071 to 1.205	No		STZ vs. AAV5-GFAP-eYFP+STZ	0.3333	-0.8048 to 1.471	No		STZ vs. AAV5-GFAP-eYFP+STZ	0.7833	-0.3548 to 1.921	No		STZ vs. AAV5-GFAP-eYFP+STZ	0.3833	-0.7548 to 1.521		No		STZ vs. AAV5-GFAP-eYFP+STZ	0.1583	-0.9798 to 1.296	No
		STZ vs. AAV5-GFAP-mCherry-Cre+STZ	0.2333	-0.9048 to 1.371	No		STZ vs. AAV5-GFAP-mCherry-Cre+STZ	0.5667	-0.5715 to 1.705	No		STZ vs. AAV5-GFAP-mCherry-Cre+STZ	2.033	0.8952 to 3.171	Yes		STZ vs. AAV5-GFAP-mCherry-Cre+STZ	1.55	0.4118 to 2.688		Yes		STZ vs. AAV5-GFAP-mCherry-Cre+STZ	1.333	0.1952 to 2.471	Yes
		AAV5-GFAP-eYFP+STZ vs. AAV5-GFAP-mCherry-Cre+STZ	0.1667	-0.9715 to 1.305	No		AAV5-GFAP-eYFP+STZ vs. AAV5-GFAP-mCherry-Cre+STZ	0.2333	-0.9048 to 1.371	No		AAV5-GFAP-eYFP+STZ vs. AAV5-GFAP-mCherry-Cre+STZ	1.25	0.1118 to 2.388	Yes		AAV5-GFAP-eYFP+STZ vs. AAV5-GFAP-mCherry-Cre+STZ	1.167	0.02850 to 2.305		Yes		AAV5-GFAP-eYFP+STZ vs. AAV5-GFAP-mCherry-Cre+STZ	1.175	0.03683 to 2.313	Yes
	Fig. 8 f
		Npy							Agrp							Pomc
		Control	STZ	AVV5-GFAP-eYFP+STZ	AAV5-GFAP-mCherry-Cre+STZ				Control	STZ	AVV5-GFAP-eYFP+STZ	AAV5-GFAP-mCherry-Cre+STZ				Control	STZ	AVV5-GFAP-eYFP+STZ	AAV5-GFAP-mCherry-Cre+STZ
	n1	0.851981	3.4576	3.99586	2.53958				0.764663	3.07795	3.22833	1.75422				1.06037	0.143696	0.257753	0.629075
	n2	1.05415	3.44756	3.36725	2.22265				1.00334	3.29477	3.21104	2.34982				1.00249	0.22637	0.1165	0.53853
	n3	1.09387	3.15651	3.51	1.63525				1.232	3.12602	2.71596	1.89358				0.934401	0.25827	0.303549	0.609158
	Avg.	0.999999	3.35389	3.62437	2.13249				1	3.16625	3.05178	1.99921				0.999086	0.209445	0.225934	0.592254
	STD	0.129717	0.171011	0.32954	0.458858				0.233686	0.113868	0.290952	0.311535				0.0630529	0.0591323	0.0974996	0.0475805
	SEM	0.0749808	0.0988505	0.190485	0.265236				0.135079	0.0658197	0.16818	0.180078				0.0364468	0.0341805	0.0563581	0.0275032
		One-way ANOVA
		Tukey's multiple comparisons test	Mean Diff.	95.00% CI of diff.	Significant?	Summary	Adjusted P Value		Tukey's multiple comparisons test	Mean Diff.	95.00% CI of diff.	Significant?	Summary	Adjusted P Value		Tukey's multiple comparisons test	Mean Diff.	95.00% CI of diff.	Significant?	Summary	Adjusted P Value
		Control vs. STZ	-2.354	-3.144 to -1.564	Yes	***	<0.001		Control vs. STZ	-2.166	-2.819 to -1.514	Yes	***	<0.001		Control vs. STZ	0.7896	0.6083 to 0.9710	Yes	***	<0.001
		Control vs. AVV5-GFAP-eYFP+STZ	-2.624	-3.414 to -1.834	Yes	**	<0.01		Control vs. AVV5-GFAP-eYFP+STZ	-2.052	-2.705 to -1.399	Yes	**	<0.01		Control vs. AVV5-GFAP-eYFP+STZ	0.7732	0.5918 to 0.9545	Yes	***	<0.001
		Control vs. AAV5-GFAP-mCherry-Cre+STZ	-1.132	-1.923 to -0.3424	Yes	**	<0.01		Control vs. AAV5-GFAP-mCherry-Cre+STZ	-0.9992	-1.652 to -0.3465	Yes	*	0.022		Control vs. AAV5-GFAP-mCherry-Cre+STZ	0.4068	0.2255 to 0.5882	Yes	***	<0.001
		STZ vs. AVV5-GFAP-eYFP+STZ	-0.2705	-1.061 to 0.5196	No	ns	0.7015		STZ vs. AVV5-GFAP-eYFP+STZ	0.1145	-0.5383 to 0.7672	No	ns	0.9407		STZ vs. AVV5-GFAP-eYFP+STZ	-0.01649	-0.1978 to 0.1649	No	ns	0.9907
		STZ vs. AAV5-GFAP-mCherry-Cre+STZ	1.221	0.4313 to 2.011	Yes	**	<0.01		STZ vs. AAV5-GFAP-mCherry-Cre+STZ	1.167	0.5143 to 1.820	Yes	*	0.02		STZ vs. AAV5-GFAP-mCherry-Cre+STZ	-0.3828	-0.5642 to -0.2015	Yes	***	<0.001
		AVV5-GFAP-eYFP+STZ vs. AAV5-GFAP-mCherry-Cre+STZ	1.492	0.7018 to 2.282	Yes	*	0.014		AVV5-GFAP-eYFP+STZ vs. AAV5-GFAP-mCherry-Cre+STZ	1.053	0.3998 to 1.705	Yes	*	0.038		AVV5-GFAP-eYFP+STZ vs. AAV5-GFAP-mCherry-Cre+STZ	-0.3663	-0.5477 to -0.1850	Yes	**	<0.01

## Sheet: S. Fig. 1
	S. Fig. 1 a
		MLDS	Pdk2
		Control	2 w	3 w	5 w	6 w
	n1	1	1.61	2.37	2.25	2.35
	n2	0.87	1.86	1.92	1.84	2.22
	n3	1.14	1.82	2.27	1.54	1.78
	Avg.	1.00333	1.76333	2.18667	1.87667	2.11667
	STD	0.135031	0.134288	0.236291	0.356417	0.298719
	SEM	0.0780525	0.0776233	0.136584	0.206022	0.17267
	One-way ANOVA
		Pdk2
		Tukey's multiple comparisons test	Mean Diff.	95.00% CI of diff.	Significant?	Summary	Adjusted P Value
		Control vs. 2 w	-0.7567	-1.426 to -0.08782	Yes	*	0.0256
		Control vs. 3 w	-1.18	-1.849 to -0.5112	Yes	**	<0.01
		Control vs. 5 w	-0.87	-1.539 to -0.2012	Yes	*	0.0109
		Control vs. 6 w	-1.11	-1.779 to -0.4412	Yes	**	<0.01
		2 w vs. 3 w	-0.4233	-1.092 to 0.2455	No	ns	0.2977
		2 w vs. 5 w	-0.1133	-0.7822 to 0.5555	No	ns	0.9784
		2 w vs. 6 w	-0.3533	-1.022 to 0.3155	No	ns	0.4549
		3 w vs. 5 w	0.31	-0.3588 to 0.9788	No	ns	0.5703
		3 w vs. 6 w	0.07	-0.5988 to 0.7388	No	ns	0.9965
		5 w vs. 6 w	-0.24	-0.9088 to 0.4288	No	ns	0.7618
	S. Fig. 1 b
		PDK2			p-S293-PDH			p-S300-PDH			PDH-E1
		Control	MLDS		Control	MLDS		Control	MLDS		Control	MLDS
	n1	0.891172	2.11318		0.898822	1.85859		0.946957	1.75056		0.96328	1.1117
	n2	1.26672	1.78503		0.910899	2.09874		1.01751	1.40102		0.97069	1.1346
	n3	0.842131	1.8215		1.19028	2.08562		1.03552	1.27369		1.06604	0.95383
	Avg.	1.00001	1.90657		1	2.01432		0.999994	1.47509		1	1.06671
	STD	0.232277	0.179857		0.164897	0.135021		0.0468063	0.246914		0.0573093	0.0984252
	SEM	0.134264	0.103964		0.0953162	0.0780469		0.0270556	0.142725		0.0331268	0.0568932
	Unpaired t test
		PDK2			p-S293-PDH			p-S300-PDH			PDH-E1
		Control vs MLDS			Control vs STZ			Control vs STZ			Control vs STZ
		P value	<0.01		P value	<0.01		P value	0.003		P value	0.3677
		P value summary	**		P value summary	**		P value summary	**		P value summary	ns
		Significantly different (P < 0.05)?	Yes		Significantly different (P < 0.05)?	Yes		Significantly different (P < 0.05)?	Yes		Significantly different (P < 0.05)?	No
		One- or two-tailed P value?	Two-tailed		One- or two-tailed P value?	Two-tailed		One- or two-tailed P value?	Two-tailed		One- or two-tailed P value?	Two-tailed
		t, df	t=5.345, df=4		t, df	t=8.243, df=4		t, df	t=3.274, df=4		t, df	t=1.014, df=4
	S. Fig. 1 c
		PDK2	Hypothalamus			PDK2	Hippocampus			PDK2	Cortex			PDK2	Septum
		Control	STZ			Control	STZ			Control	STZ			Control	STZ
	n1	6.46552	61.039		n1	3.48837	4.21053		n1	6	9.1603		n1	2.75	1.14286
	n2	10.2041	77.1429		n2	2.66667	1.73913		n2	2.6087	4.13793		n2	0	0
	n3	3.33333	52.5346		n3	0	1.1236		n3	1.62602	0.555556		n3	1.90476	1.88679
	n4	4.83871	75.3623		n4	4.61798	2.43902		n4	0.75188	8.15789		n4	0.689655	1.84049
	n5	7.72727	46.5217		n5	1.08696	3.0303		n5	4.65116	3.00752		n5	1.6129	1.17647
	Avg.	6.51378	62.5201		Avg.	2.37199	2.50852		Avg.	3.12755	5.00384		Avg.	1.39146	1.20932
	STD	2.64643	12.4982		STD	1.84765	1.6338		STD	2.16449	4.32241		STD	1.07085	0.950399
	SEM	1.08017	5.1013		SEM	0.754143	0.666857		SEM	0.883463	1.76425		SEM	0.43708	0.387918
	Unpaired t test
		Hypothalamus				Hippocampus				Cortex				Septum
		Control vs STZ				Control vs STZ				Control vs STZ				Control vs STZ
		P value	<0.001			P value	0.893			P value	0.3468			P value	0.7646
		P value summary	***			P value summary	ns			P value summary	ns			P value summary	ns
		Significantly different (P < 0.05)?	Yes			Significantly different (P < 0.05)?	No			Significantly different (P < 0.05)?	No			Significantly different (P < 0.05)?	No
		One- or two-tailed P value?	Two-tailed			One- or two-tailed P value?	Two-tailed			One- or two-tailed P value?	Two-tailed			One- or two-tailed P value?	Two-tailed
		t, df	t=9.058, df=8			t, df	t=0.1388, df=8			t, df	t=0.9995, df=8			t, df	t=0.3098, df=8
	S. Fig. 1 d
		PDK2- and AgRP-expressing cells in the ARC
		PDK2- AgRP neurons	PDK2+ AgRP neurons
	n1	35	65
	n2	33.33	66.67
	n3	22.22	77.78
	n4	24	76
	n5	22.22	77.78
	Avg.	27.354	72.646
	STD	6.28767	6.94681
	SEM	2.5664	2.83543
	Unpaired t test
		P value	<0.001
		P value summary	***
		Significantly different (P < 0.05)?	Yes
		One- or two-tailed P value?	Two-tailed
		t, df	t=11.39, df=8
	S. Fig. 1 e
		PDK2- and POMC-expressing cells in the ARC
		PDK2- POMC neurons	PDK2+ POMC neurons
	n1	0	111.111
	n2	0	98.2906
	n3	0	98.2906
	n4	0	115.385
	n5	0	76.9231
	Avg.	0	100
	STD	0	7.40192
	SEM	0	3.02119
	Unpaired t test
		P value	<0.001
		P value summary	***
		Significantly different (P < 0.05)?	Yes
		One- or two-tailed P value?	Two-tailed
		t, df	t=14.92, df=8
	S. Fig. 1 f
		p-S293-PDH			p-S300-PDH			PDK1			PDK2			PDK3			PDK4			PDH-E1
		WT+STZ	KO+STZ		WT+STZ	KO+STZ		WT+STZ	KO+STZ		WT+STZ	KO+STZ		WT+STZ	KO+STZ		WT+STZ	KO+STZ		WT+STZ	KO+STZ
	n1	0.973236	0.280238		0.984786	0.762608		1.05153	0.838206		0.965947	0		1.0313	0.878121		0.919089	0.92775		0.94889	1.04515
	n2	1.03011	0.123929		0.966487	0.66722		1.03405	0.871806		1.05177	0		0.943168	1.09046		1.0653	0.871984		1.00707	0.9794
	n3	0.995983	0.084528		1.04474	0.612796		0.919027	0.975139		0.980291	0		1.02392	0.959276		1.01192	0.801784		1.04404	1.00519
	Avg.	0.999775	0.162898		0.998671	0.680875		1.00154	0.89505		0.999337	0		0.999463	0.975952		0.99877	0.867173		1	1.00991
	STD	0.0286235	0.103511		0.0409332	0.0758337		0.0719892	0.0713645		0.0459738	0		0.0488924	0.107147		0.0739891	0.0631207		0.0479674	0.0331285
	SEM	0.0165454	0.059833		0.0236608	0.0438345		0.0416123	0.0412511		0.0265744	0		0.0282615	0.0619348		0.0427683	0.0364859		0.0277268	0.0191494
	Unpaired t test
		p-S293-PDH			p-S300-PDH			PDK1			PDK2			PDK3			PDK4			PDH-E1
		WT+STZ vs KO+STZ			WT+STZ vs KO+STZ			WT+STZ vs KO+STZ			WT+STZ vs KO+STZ			WT+STZ vs KO+STZ			WT+STZ vs KO+STZ			WT+STZ vs KO+STZ
		P value	<0.01		P value	<0.01		P value	0.143		P value	<0.001		P value	0.7469		P value	0.0791		P value	0.783
		P value summary	**		P value summary	**		P value summary	ns		P value summary	***		P value summary	ns		P value summary	ns		P value summary	ns
		Significantly different (P < 0.05)?	Yes		Significantly different (P < 0.05)?	Yes		Significantly different (P < 0.05)?	No		Significantly different (P < 0.05)?	Yes		Significantly different (P < 0.05)?	No		Significantly different (P < 0.05)?	No		Significantly different (P < 0.05)?	No
		One- or two-tailed P value?	Two-tailed		One- or two-tailed P value?	Two-tailed		One- or two-tailed P value?	Two-tailed		One- or two-tailed P value?	Two-tailed		One- or two-tailed P value?	Two-tailed		One- or two-tailed P value?	Two-tailed		One- or two-tailed P value?	Two-tailed
		t, df	t=13.50, df=4		t, df	t=6.387, df=4		t, df	t=1.820, df=4		t, df	t=37.65, df=4		t, df	t=0.3458, df=4		t, df	t=2.344, df=4		t, df	t=0.2945, df=4

## Sheet: S. Fig. 2
	S. Fig. 2 a
		Body weight
		WT+Control									WT+STZ									KO+Control									KO+STZ
		Baseline	4 d	8 d	11 d	14 d	17 d	20 d	23 d		Baseline	4 d	8 d	11 d	14 d	17 d	20 d	6w		Baseline	4 d	8 d	11 d	14 d	17 d	20 d	23 d		Baseline	4 d	8 d	11 d	14 d	17 d	20 d	23 d
	n1	20	22.3	23.3	23.8	23.3	23.6	24.2	24.3		21.7	18.7	18.7	18	19	18	19	18		20.1	19.8	20.4	20.2	20.8	21.4	21.8	22.5		20.1	18.6	18.6	18.2	17.9	17.5	17.5	17
	n2	21.4	22.7	23.6	23.6	23.1	23.4	23.7	23.5		21.1	19.6	18.5	18.1	18.8	19	18.5	18.5		20	20.5	21	21.2	21.5	21.8	22	22.5		18.9	18.9	16.9	16.7	16.1	16.3	16.2	16.2
	n3	20.5	22	22.9	23.1	22.9	23	23.5	23.7		21.5	19.8	19.2	18.2	18.3	18	18	18		20.2	20.3	20.7	20.9	21.3	21.6	22	22.5		19.8	18.8	18	18	17.9	17.9	17.7	17.8
	n4	19.8	21.3	22.1	22.1	22.1	22.7	22.9	23.2		21.2	20	19	18.8	19	18.5	19	19		20	20.4	21.5	20.9	21.3	21.5	22	22.3		20	18.9	18.9	18.8	18.4	18.3	18.2	18.4
	n5	20.7	22	22.9	22.9	22.8	22.5	23.3	23.6		22.7	20.1	19.1	18.5	20	19.3	19.7	19.7		21	21.4	21.6	21.8	22.2	22.6	22.9	23.1		19	17.9	16.7	16.6	17.4	17.2	17	17.1
	n6										19	20.2	19	20.1	19.6	19.5	20	20											21.5	20	19.8	19.9	19.9	20	19.5	19.7
	Avg.	20.48	22.06	22.96	23.1	22.84	23.04	23.52	23.66		21.2	19.7333	18.9167	18.6167	19.1167	18.7167	19.0333	18.8667		20.26	20.48	21.04	21	21.42	21.78	22.14	22.58		19.8833	18.85	18.15	18.0333	17.9333	17.8667	17.6833	17.7
	STD	0.630079	0.512835	0.563915	0.667083	0.45607	0.461519	0.481664	0.403733		1.21984	0.550151	0.263944	0.783369	0.601387	0.649359	0.739369	0.852447		0.4219	0.580517	0.512835	0.578792	0.506952	0.481664	0.43359	0.303315		0.941099	0.677495	1.19791	1.25963	1.24365	1.24686	1.11967	1.23288
	SEM	0.281285	0.228944	0.251748	0.297805	0.203603	0.206035	0.215028	0.180238		0.497892	0.224552	0.107732	0.319742	0.245464	0.265044	0.301783	0.347938		0.188348	0.259159	0.228944	0.258389	0.226318	0.215028	0.193567	0.135408		0.38256	0.275405	0.486957	0.512045	0.505549	0.506855	0.455151	0.501172
		Two-way ANOVA		p<0.05
		Tukey's multiple comparisons test	Mean Diff.	95.00% CI of diff.	Significant?	Tukey's multiple comparisons test	Mean Diff.	95.00% CI of diff.	Significant?	Tukey's multiple comparisons test	Mean Diff.	95.00% CI of diff.	Significant?	Tukey's multiple comparisons test	Mean Diff.	95.00% CI of diff.	Significant?	Tukey's multiple comparisons test	Mean Diff.	95.00% CI of diff.	Significant?	Tukey's multiple comparisons test	Mean Diff.	95.00% CI of diff.	Significant?	Tukey's multiple comparisons test	Mean Diff.	95.00% CI of diff.	Significant?	Tukey's multiple comparisons test	Mean Diff.	95.00% CI of diff.	Significant?
		Baseline				4 d				8 d				11 d				14 d				17 d				20 d				23 d
		WT+Control vs. WT+STZ	-0.72	-2.502 to 1.062	No	WT+Control vs. WT+STZ	2.327	0.7028 to 3.950	Yes	WT+Control vs. WT+STZ	4.043	2.667 to 5.420	Yes	WT+Control vs. WT+STZ	4.483	2.666 to 6.301	Yes	WT+Control vs. WT+STZ	3.723	2.298 to 5.149	Yes	WT+Control vs. WT+STZ	4.323	2.723 to 5.923	Yes	WT+Control vs. WT+STZ	4.487	2.934 to 6.040	Yes	WT+Control vs. WT+STZ	4.793	2.989 to 6.597	Yes
		WT+Control vs. KO+Control	0.22	-1.050 to 1.490	No	WT+Control vs. KO+Control	1.58	0.09316 to 3.067	Yes	WT+Control vs. KO+Control	1.92	0.1862 to 3.654	Yes	WT+Control vs. KO+Control	2.1	0.2434 to 3.957	Yes	WT+Control vs. KO+Control	1.42	0.04311 to 2.797	Yes	WT+Control vs. KO+Control	1.26	-0.2826 to 2.803	No	WT+Control vs. KO+Control	1.38	-0.01482 to 2.775	No	WT+Control vs. KO+Control	1.08	0.2126 to 1.947	Yes
		WT+Control vs. KO+STZ	0.5967	-1.533 to 2.726	No	WT+Control vs. KO+STZ	3.21	1.966 to 4.454	Yes	WT+Control vs. KO+STZ	4.81	2.327 to 7.293	Yes	WT+Control vs. KO+STZ	5.067	2.558 to 7.576	Yes	WT+Control vs. KO+STZ	4.907	2.713 to 7.100	Yes	WT+Control vs. KO+STZ	5.173	3.188 to 7.159	Yes	WT+Control vs. KO+STZ	5.837	3.884 to 7.789	Yes	WT+Control vs. KO+STZ	5.96	3.967 to 7.953	Yes
		WT+STZ vs. KO+Control	0.94	-0.02891 to 1.909	No	WT+STZ vs. KO+Control	-0.7467	-1.441 to -0.05188	Yes	WT+STZ vs. KO+Control	-2.123	-2.992 to -1.255	Yes	WT+STZ vs. KO+Control	-2.383	-3.475 to -1.292	Yes	WT+STZ vs. KO+Control	-2.303	-3.133 to -1.473	Yes	WT+STZ vs. KO+Control	-3.063	-3.698 to -2.428	Yes	WT+STZ vs. KO+Control	-3.107	-4.007 to -2.206	Yes	WT+STZ vs. KO+Control	-3.713	-4.812 to -2.615	Yes
		WT+STZ vs. KO+STZ	1.317	-1.790 to 4.424	No	WT+STZ vs. KO+STZ	0.8833	-0.2656 to 2.032	No	WT+STZ vs. KO+STZ	0.7667	-1.002 to 2.535	No	WT+STZ vs. KO+STZ	0.5833	-0.7034 to 1.870	No	WT+STZ vs. KO+STZ	1.183	-0.6577 to 3.024	No	WT+STZ vs. KO+STZ	0.85	-1.045 to 2.745	No	WT+STZ vs. KO+STZ	1.35	-0.1375 to 2.837	No	WT+STZ vs. KO+STZ	1.167	-0.3950 to 2.728	No
		KO+Control vs. KO+STZ	0.3767	-1.240 to 1.994	No	KO+Control vs. KO+STZ	1.63	-0.05013 to 3.310	No	KO+Control vs. KO+STZ	2.89	0.6153 to 5.165	Yes	KO+Control vs. KO+STZ	2.967	0.3479 to 5.585	Yes	KO+Control vs. KO+STZ	3.487	1.337 to 5.636	Yes	KO+Control vs. KO+STZ	3.913	1.910 to 5.916	Yes	KO+Control vs. KO+STZ	4.457	2.635 to 6.278	Yes	KO+Control vs. KO+STZ	4.88	3.001 to 6.759	Yes
	S. Fig. 2 b
		Plasma leptin								Plasma Insulin
		WT+Control	WT+STZ	KO+Control	KO+STZ					WT+Control	WT+STZ	KO+Control	KO+STZ
	n1	2.15	1.0225	1.6625	0.214375					0.408796	0.187088	0.750832	0.2
	n2	1.925	0.135125	1.615	0.445					0.96941	0.233299	0.459636	0.61713
	n3	1.2425	0.051375	2.255	0.075					0.575634	0.1	0.570345	0.3
	n4	2.0575	0.113125	1.59	0.1765					0.891821	0.1	0.682802	0.456207
	n5	1.65	0.074	1.67	0.4605					0.582	0.2	0.853	0.183693
	n6	1.953	0.073375	1.953	0.86					0.932	0.466152	0.973	0.1
	n7		0.133625
	n8		0.137125
	n9		0.13525
	Avg.	1.82967	0.208389	1.79092	0.371896					0.72661	0.214423	0.714936	0.309505
	STD	0.333426	0.307038	0.262324	0.283753					0.233728	0.134807	0.186582	0.193885
	SEM	0.136092	0.102346	0.107071	0.115818					0.095399	0.0550232	0.076156	0.0791368
		Two-way ANOVA
		Tukey's multiple comparisons test	Mean Diff.	95.00% CI of diff.	Significant?	Summary	Adjusted P Value			Tukey's multiple comparisons test	Mean Diff.	95.00% CI of diff.	Significant?	Summary	Adjusted P Value
		Control:WT vs. Control:KO	0.03875	-0.4390 to 0.5165	No	ns	0.9959			Control:WT vs. Control:KO	0.01167	-0.2962 to 0.3196	No	ns	0.9996
		Control:WT vs. STZ:WT	1.621	1.185 to 2.057	Yes	***	<0.001			Control:WT vs. STZ:WT	0.5122	0.2043 to 0.8201	Yes	***	<0.001
		Control:WT vs. STZ:KO	1.458	0.9800 to 1.936	Yes	***	0.421			Control:WT vs. STZ:KO	0.4171	0.1092 to 0.7250	Yes	**	<0.01
		Control:KO vs. STZ:WT	1.583	1.146 to 2.019	Yes	***	<0.001			Control:KO vs. STZ:WT	0.5005	0.1926 to 0.8084	Yes	**	<0.01
		Control:KO vs. STZ:KO	1.419	0.9413 to 1.897	Yes	***	<0.001			Control:KO vs. STZ:KO	0.4054	0.09754 to 0.7133	Yes	**	<0.01
		STZ:WT vs. STZ:KO	-0.1635	-0.5996 to 0.2726	No	ns	0.7296			STZ:WT vs. STZ:KO	-0.09508	-0.4030 to 0.2128	No	ns	0.8229
	S. Fig. 2 c
		Plasma ketone
		WT+Control	WT+STZ	KO+Control	KO+STZ
	n1	0.106923	1.09457	1.6625	0.214375
	n2	0.204085	1.26715	1.615	0.445
	n3	0.262075	0.97427	2.255	0.075
	n4	0.0401502	1.51277	1.59	0.1765
	n5	-0.18164	1.04035	1.67	0.4605
	n6		0.354	1.953	0.86
	n7		0.838
	Avg.	0.0863186	1.01159	1.79092	0.371896
	STD	0.172567	0.362436	0.262324	0.283753
	SEM	0.0770387	0.137286	0.107071	0.115818
		Two-way ANOVA
		Tukey's multiple comparisons test	Mean Diff.	95.00% CI of diff.	Significant?	Summary	Adjusted P Value
		Control:WT vs. Control:KO	-0.01163	-0.6168 to 0.5935	No	ns	>0.9999
		Control:WT vs. STZ:WT	-0.9253	-1.486 to -0.3650	Yes	**	<0.01
		Control:WT vs. STZ:KO	-0.716	-1.321 to -0.1108	Yes	*	0.0173
		Control:KO vs. STZ:WT	-0.9136	-1.474 to -0.3534	Yes	**	<0.01
		Control:KO vs. STZ:KO	-0.7043	-1.310 to -0.09916	Yes	*	0.0194
		STZ:WT vs. STZ:KO	0.2093	-0.3510 to 0.7696	No	ns	0.7197
	S. Fig. 2 d
		Pdk1							Pdk3							Pdk4
		Control	Gluc 16 mM	Gluc 25 mM					Control	Gluc 16 mM	Gluc 25 mM					Control	Gluc 16 mM	Gluc 25 mM
	n1	0.97	0.89	1.06					0.97	0.94	0.75					0.89	1.38	1.04
	n2	1.19	1.02	1.03					1.12	0.92	0.9					1.17	0.92	1.12
	n3	0.85	1.03	0.72					0.92	1.36	0.96					0.95	0.93	1.4
	Avg.	1.00333	0.98	0.936667					1.00333	1.07333	0.87					1.00333	1.07667	1.18667
	STD	0.172434	0.147215	0.356584					0.104083	0.147215	0.356584					0.147422	0.147215	0.356584
	SEM	0.0996726	0.0797464	0.0797464					0.0601638	0.0797464	0.0797464					0.0852152	0.0797464	0.0797464
		Two-way ANOVA
		Tukey's multiple comparisons test	Mean Diff.	95.00% CI of diff.	Significant?	Summary	Adjusted P Value		Tukey's multiple comparisons test	Mean Diff.	95.00% CI of diff.	Significant?	Summary	Adjusted P Value		Tukey's multiple comparisons test	Mean Diff.	95.00% CI of diff.	Significant?	Summary	Adjusted P Value
		Control vs. Gluc 16 mM	0.02667	-0.3554 to 0.4087	No	ns	0.9751		Control vs. Gluc 16 mM	-0.07	-0.4899 to 0.3499	No	ns	0.8687		Control vs. Gluc 16 mM	-0.07	-0.5834 to 0.4434	No	ns	0.9094
		Control vs. Gluc 25 mM	0.07	-0.3120 to 0.4520	No	ns	0.8443		Control vs. Gluc 25 mM	0.1333	-0.2865 to 0.5532	No	ns	0.6179		Control vs. Gluc 25 mM	-0.18	-0.6934 to 0.3334	No	ns	0.5616
		Gluc 16 mM vs. Gluc 25 mM	0.04333	-0.3387 to 0.4254	No	ns	0.9361		Gluc 16 mM vs. Gluc 25 mM	0.2033	-0.2165 to 0.6232	No	ns	0.3613		Gluc 16 mM vs. Gluc 25 mM	-0.11	-0.6234 to 0.4034	No	ns	0.7953
	S. Fig. 2 e
		Ppard
		Control	Gluc 25 mM
	n1	0.766765	1.23963
	n2	1.00092	1.25919
	n3	1.23232	1.02348
	Avg.	1	1.1741
	STD	0.232779	0.130806
	SEM	0.134554	0.0756102
	Unpaired t test
		Ppard
		Control vs Gluc 25 mM
		P value	0.3219
		P value summary	ns
		Significantly different (P < 0.05)?	No
		One- or two-tailed P value?	Two-tailed
		t, df	t=1.129, df=4
	S. Fig. 2 f
		Pdk2							Lactate
		Control	Gluc 16 mM	Gluc 25 mM					Control	Gluc 16 mM	Gluc 25 mM
	n1	1.03	1.81	2.15					6.7066	8.0111	8.1071
	n2	1.03	1.61	1.92					7.2066	7.9063	8.79725
	n3	0.94	1.88	2.17					6.6728	7.99975	8.4437
	Avg.	1	1.76667	2.08					6.862	7.97238	8.44935
	STD	0.0519615	0.140119	0.138924					0.29891	0.0575105	0.34511
	SEM	0.0300356	0.0809936	0.0803031					0.172781	0.0332431	0.199485
	One-way ANNOVA
		Tukey's multiple comparisons test	Mean Diff.	95.00% CI of diff.	Significant?	Summary	Adjusted P Value		Tukey's multiple comparisons test	Mean Diff.	95.00% CI of diff.	Significant?	Summary	Adjusted P Value
		Control vs. Gluc 16 mM	-0.7667	-1.062 to -0.4715	Yes	***	<0.001		Control vs. Gluc 16 mM	-1.11	-1.776 to -0.4448	Yes	**	<0.01
		Control vs. Gluc 25 mM	-1.08	-1.375 to -0.7849	Yes	***	<0.001		Control vs. Gluc 25 mM	-1.587	-2.253 to -0.9218	Yes	***	<0.001
		Gluc 16 mM vs. Gluc 25 mM	-0.3133	-0.6085 to -0.01821	Yes	*	0.0397		Gluc 16 mM vs. Gluc 25 mM	-0.477	-1.143 to 0.1886	No	ns	0.1499

[truncated: 6 more sheets: S. Fig. 3, S. Fig. 4, Figure 5, S. Fig. 6, S. Fig. 7, S. Fig. 8]
